# Supplementary material for: Integrative chloroplast omics in citrus: computational insights into genomic structural adaptation and phylogenetic relationships from 35 species
Source: Front Plant Sci. 2026 Jan 29;17:1769665. doi: 10.3389/fpls.2026.1769665 (PMC12894334; doi:10.3389/fpls.2026.1769665)
Supplement: Supplementary Table 1 — Summary of Chloroplast Genome Composition and Nucleotide Characteristics in 35 Citrus Species. [file Table1.xlsx]

## Sheet: Genome_Statistics
Supplementary Table S1 Whole genome statistics
GenBank accession number	Species Name	Total length (bp)	Total GC (%)	A%	T%	C%	G%	GC1%	GC2%	GC3%	GC3s	Coding region length (bp)	Coding region GC (%)	Noncoding region length (bp)	Noncoding region GC (%)	Protein-coding gene num	rRNA gene num	tRNA gene num	Total gene num	Protein-coding region GC (%)	rRNA GC (%)	tRNA GC (%)	Average RSCU	Average ENC
KJ865401	chloroplast Citrus x aurantiifolia	159893	38.44	30.48	31.08	19.59	18.85	46.13	38.4	32.34	29.45	81337	38.95	66706	34.85	93	8	37	138	38.95	55.66	53.28	1	49.435
KR259987	chloroplast Citrus platymamma	160121	38.48	30.46	31.06	19.61	18.87	46.19	38.3	32.03	29.13	79483	38.84	68794	35.2	89	8	37	134	38.84	55.66	53.4	1	48.767
LC218435	chloroplast Citrus depressa	160090	38.49	30.45	31.06	19.62	18.87	46.15	38.35	31.93	29.04	78319	38.81	70029	35.34	88	8	43	139	38.81	55.68	53.41	1	48.97
LC794892	chloroplast Citrus latipes	160145	38.49	30.45	31.06	19.62	18.87	46.18	38.45	32.24	29.36	81027	38.96	67230	34.98	91	8	45	144	38.96	55.66	53.49	1	49.21
MK250977	chloroplast Citrus polytrifolia	160211	38.44	30.48	31.08	19.6	18.84	46.17	38.42	32.4	29.51	81199	39	67162	34.84	93	8	37	138	39	55.66	53.25	1	49.45
MT106672	chloroplast Citrus x aurantium (bitter orange)	160140	38.48	30.47	31.05	19.61	18.87	46.27	38.52	32.22	29.34	80242	39	68048	34.97	90	8	37	135	39	55.66	53.28	1	49.168
MT880606	chloroplast Citrus cavaleriei (Ichang papeda)	160996	38.46	30.47	31.07	19.58	18.88	46.14	38.31	32.05	29.18	80071	38.84	69083	35.17	89	8	37	134	38.84	55.67	53.33	1	49.057
MT880608	chloroplast Citrus x limon	160141	38.48	30.47	31.05	19.61	18.87	46.2	38.3	32.04	29.14	79483	38.85	68818	35.19	89	8	37	134	38.85	55.66	53.37	1	48.781
MW207297	chloroplast Citrus trifoliata (trifoliate orange)	160381	38.42	30.45	31.13	19.58	18.84	46.16	38.36	32.3	29.42	80509	38.94	68024	34.9	89	8	37	134	38.94	55.67	53.25	1	49.483
MW207298	chloroplast Citrus x clementina	160702	38.42	30.47	31.11	19.57	18.85	47.01	39.04	31.21	28.24	66892	39.09	82047	35.48	88	8	36	132	39.09	55.67	53.3	1	49.24
MW722946	chloroplast Citrus erythrosa	160120	38.48	30.46	31.06	19.61	18.87	46.18	38.34	31.98	29.08	79927	38.84	68291	35.19	88	8	38	134	38.84	55.66	52.7	1	48.831
MZ324823	chloroplast Citrus unshiu (satsuma mandarin)	160699	38.42	30.47	31.11	19.57	18.85	46.15	38.28	32.04	29.16	80248	38.82	68603	35.06	88	8	37	133	38.82	55.68	53.21	1	49.276
MZ929414	chloroplast Citrus australasica	160335	38.42	30.49	31.08	19.57	18.85	46.02	38.32	31.9	28.98	77415	38.74	71080	35.3	88	8	37	133	38.74	55.66	53.33	1	49.057
OM773616	chloroplast Citrus japonica (marumi kumquat)	160228	38.42	30.49	31.08	19.57	18.85	46.17	38.52	32.17	29.3	79723	38.95	68671	34.93	89	8	37	134	38.95	55.66	53.33	1	49.667
OM773617	chloroplast Citrus hindsii	160259	38.42	30.49	31.09	19.57	18.85	46.17	38.51	32.17	29.29	79723	38.95	68702	34.92	89	8	37	134	38.95	55.66	53.33	1	49.638
ON065547	chloroplast Citrus junos (yuzu)	160612	38.45	30.47	31.08	19.58	18.86	46.15	38.36	31.94	29.06	80263	38.82	68492	35.12	88	8	37	133	38.82	55.67	53.33	1	48.992
ON065548	chloroplast Citrus keraji (keraji)	160121	38.48	30.46	31.06	19.61	18.87	46.14	38.35	31.97	29.07	79915	38.82	68351	35.19	88	8	37	133	38.82	55.66	53.37	1	48.914
ON065549	chloroplast Citrus madurensis	160229	38.42	30.5	31.08	19.57	18.85	46.13	38.35	31.96	29.08	80170	38.81	68204	35.07	88	8	37	133	38.81	55.66	53.33	1	49.062
ON065550	chloroplast Citrus mangshanensis	160262	38.44	30.46	31.1	19.59	18.86	46.13	38.33	32	29.11	80365	38.82	68040	35.09	88	8	37	133	38.82	55.67	53.33	1	49.124
ON065551	chloroplast Citrus oto	160127	38.48	30.46	31.06	19.61	18.87	46.19	38.34	31.98	29.08	79933	38.84	68339	35.18	88	8	37	133	38.84	55.66	53.37	1	48.831
ON065552	chloroplast Citrus tachibana	160600	38.42	30.47	31.12	19.57	18.84	46.19	38.35	31.98	29.1	79933	38.84	68810	35.05	87	8	37	132	38.84	55.65	53.33	1	49.262
ON065553	chloroplast Citrus tarogayo	160121	38.48	30.46	31.06	19.61	18.87	46.18	38.34	31.98	29.08	79927	38.83	68339	35.17	88	8	37	133	38.83	55.66	53.37	1	48.831
ON065554	chloroplast Citrus x paradisi	160185	38.47	30.47	31.05	19.61	18.86	46.18	38.35	31.99	29.09	79927	38.84	68403	35.16	88	8	37	133	38.84	55.66	53.37	1	48.844
ON597621	chloroplast Citrus micrantha	159928	38.44	30.48	31.08	19.59	18.85	46.28	38.35	31.97	29.1	83977	38.87	66903	35.57	95	8	0	103	38.87	55.66	0	1	48.959
ON641345	chloroplast Citrus sinensis (sweet orange)	160121	38.48	30.46	31.06	19.61	18.87	46.24	38.42	31.84	28.94	78162	38.83	70120	35.27	87	8	37	132	38.83	55.66	53.39	1	48.98
ON872190	chloroplast Citrus australis (Australian round lime)	160413	38.44	30.48	31.08	19.59	18.86	46.16	38.32	31.99	29.12	79369	38.82	69187	35.14	87	8	37	132	38.82	55.66	53.29	1	48.851
ON872191	chloroplast Citrus indica	160312	38.42	30.47	31.11	19.58	18.84	46.1	38.29	31.97	29.08	80299	38.79	68158	35.08	88	8	37	133	38.79	55.66	53.33	1	48.637
ON872192	chloroplast Citrus jambhiri (rough lemon)	160210	38.42	30.45	31.13	19.58	18.84	46.15	38.26	31.97	29.11	79588	38.79	68765	35.1	88	8	37	133	38.79	55.67	53.33	1	49.012
ON872193	chloroplast Citrus limonia (Rangpur lime)	160723	38.41	30.47	31.12	19.57	18.84	46.21	38.33	32.02	29.14	80017	38.85	68849	35.01	88	8	37	133	38.85	55.67	53.33	1	49.048
ON872195	chloroplast Citrus nobilis	160700	38.42	30.47	31.12	19.57	18.85	46.19	38.32	31.99	29.11	80215	38.83	68628	35.05	88	8	37	133	38.83	55.67	53.33	1	48.973
ON872196	chloroplast Citrus tangerina	160699	38.42	30.47	31.11	19.57	18.85	46.19	38.32	31.99	29.11	80215	38.83	68627	35.05	88	8	37	133	38.83	55.67	53.33	1	48.973
PQ149287	chloroplast Citrus hystrix (Makrut lime)	159893	38.44	30.48	31.08	19.46	18.98	46.2	38.48	31.94	29.05	78849	38.87	71713	35.76	87	8	37	132	38.87	56.15	53.39	1	48.748
PV928963	chloroplast Citrus reticulata (mandarin orange)	160121	38.48	30.46	31.06	19.47	19.01	46.49	38.42	32.15	29.29	75124	39.02	73148	35.23	85	8	37	130	39.02	55.66	53.27	1	48.773
PV928964	chloroplast Citrus maxima (pomelo)	160185	38.47	30.47	31.06	19.46	19.01	46.49	38.43	32.16	29.3	75124	39.03	73212	35.21	85	8	37	130	39.03	55.66	53.27	1	48.787
PX404588	chloroplast Citrus medica (citron)	159843	38.45	30.46	31.09	19.6	18.85	46.14	38.34	31.98	29.1	79768	38.82	69689	35.54	86	8	37	131	38.82	55.88	53.35	1	48.851
