# Supplementary material for: Integrative chloroplast omics in citrus: computational insights into genomic structural adaptation and phylogenetic relationships from 35 species
Source: Front Plant Sci. 2026 Jan 29;17:1769665. doi: 10.3389/fpls.2026.1769665 (PMC12894334; doi:10.3389/fpls.2026.1769665)
Supplement: Supplementary Table 2 — Distribution and Classification of Simple Sequence Repeats (SSRs) in Citrus Chloroplast Genomes. [file Table2.xlsx]

## Sheet: Table S2A
Table S2A. Distribution of simple sequence repeats (SSRs) across different genomic locations in Citrus chloroplast genomes
Genomic Location	DecaSSR	DiSSR	MonoSSR	NonaSSR	OctaSSR	TriSSR	HeptaSSR	HexaSSR	PentaSSR	TetraSSR
CDS	2	66	222	123	75	57	0	0	0	0
IGS	114	31	1024	118	218	222	3	7	2	189
Intron	73	39	1572	130	238	176	20	7	9	167
Note: SSR categories are defined based on repeat unit length: MonoSSR (1 bp), DiSSR (2 bp), TriSSR (3 bp), TetraSSR (4 bp), PentaSSR (5 bp), HexaSSR (6 bp), HeptaSSR (7 bp), OctaSSR (8 bp), NonaSSR (9 bp), DecaSSR (10 bp), and ExtendedSSR (>10 bp). CDS, coding sequence; IGS, intergenic spacer; tRNA, transfer RNA; rRNA, ribosomal RNA. Numbers represent the count of each SSR category found in diffe…

## Sheet: Table S2B
Table S2B. Presence/absence matrix of SSR motifs across Citrus species
Species	GenBank Accession	A	C	G	T	AT	TA	AAG	AAT	ATA	ATT	CTT	TAA	TAT	TTC	AAAT	AATT	ATAC	ATTA	ATTT	TAAA	TCTT	TTAA	TTAG	TTTA	TTTC	TTGTTAA	AAAATAAA	AATTCTTC	AATTTATT	AATTTCTA	ACTTATCG	ATACTAAG	ATTCAAAC	CATTCTGA	TAATTATA	TATATAGC	TATATATT	TCAAAGCA	TCAGAATG	TCCATGTA	TCTTTCTC	TTAAAGTA	TTCTTTTT	TTTCTTCT	TTTTAACA	TTTTAGAG	TTTTATTT	AAATAAAAT
Citrus reticulata	PV928963	1	0	0	1	1	0	1	1	1	1	1	1	1	1	1	0	1	0	1	1	1	0	1	0	1	1	0	1	0	1	1	1	1	1	0	1	1	1	1	1	1	1	0	1	0	1	0	1
Citrus maxima	PV928964	1	1	0	1	1	0	1	1	1	1	1	1	1	1	1	0	1	0	0	1	1	0	1	0	1	1	0	1	0	1	1	1	1	1	0	1	1	1	1	1	1	1	0	1	0	1	0	1
Citrus latipes	LC794892	1	0	0	1	1	0	1	1	1	1	1	1	1	1	1	0	1	0	1	1	1	0	1	0	1	1	1	1	0	1	1	1	1	1	0	1	1	1	1	1	1	1	1	1	0	1	0	1
Citrus aurantium	MT106672	1	0	0	1	1	0	1	1	1	1	1	1	1	1	1	0	1	0	1	1	1	0	1	0	1	1	0	1	0	1	1	1	1	1	0	1	0	1	1	1	1	1	1	1	0	1	0	1
Citrus limon	MT880608	1	0	0	1	1	0	1	1	1	1	1	1	1	1	1	0	1	0	1	1	1	0	1	0	1	1	0	1	0	1	1	1	1	1	0	1	0	1	1	1	1	1	1	1	0	1	0	1
Citrus paradisi	ON065554	1	1	0	1	1	0	1	1	1	1	1	1	1	1	1	0	1	0	1	1	1	0	1	0	1	1	0	1	0	1	1	1	1	1	0	1	1	1	1	1	1	1	1	1	1	1	0	1
Citrus sinensis	ON641345	1	0	0	1	1	0	1	1	1	1	1	1	1	1	1	0	1	0	1	1	1	0	1	0	1	1	0	1	0	1	1	1	1	1	0	1	1	1	1	1	1	1	1	1	1	1	0	1
Citrus tarogayo	ON065553	1	0	0	1	1	0	1	1	1	1	1	1	1	1	1	0	1	0	1	1	1	0	1	0	1	1	0	1	0	1	1	1	1	1	0	1	1	1	1	1	1	1	1	1	1	1	0	1
Citrus oto	ON065551	1	0	0	1	1	0	1	1	1	1	1	1	1	1	1	0	1	0	1	1	1	0	1	0	1	1	0	1	0	1	1	1	1	1	0	1	1	1	1	1	1	1	1	1	1	1	0	1
Citrus keraji	ON065548	1	0	0	1	1	0	1	1	1	1	1	1	1	1	1	0	1	0	1	1	1	0	1	0	1	1	0	1	0	1	1	1	1	1	0	1	1	1	1	1	1	1	1	1	1	1	0	1
Citrus platymamma	KR259987	1	0	0	1	1	0	1	1	1	1	1	1	1	1	1	0	1	0	1	1	1	0	1	0	1	1	0	1	0	1	1	1	1	1	0	1	1	1	1	1	1	1	1	1	1	1	0	1
Citrus erythrosa	MW722946	1	0	0	1	1	0	1	1	1	1	1	1	1	1	1	0	1	0	1	1	1	0	1	0	1	1	0	1	0	1	1	1	1	1	0	1	1	1	1	1	1	1	1	1	1	1	0	1
Citrus depressa	LC218435	1	1	1	1	1	0	1	1	1	1	1	1	1	1	1	0	1	0	0	1	1	0	1	1	1	0	1	1	1	0	0	0	0	1	0	0	0	1	1	1	1	1	1	1	0	1	0	1
Citrus jambhiri	ON872192	1	1	1	1	1	0	1	1	1	1	1	1	1	1	1	0	1	1	0	1	1	1	1	1	1	0	0	1	1	0	0	0	0	1	0	0	0	1	1	1	1	1	1	1	0	0	0	1
Citrus limonia	ON872193	1	1	0	1	1	0	1	1	1	1	1	1	1	1	1	0	1	1	0	1	1	1	1	1	1	0	1	1	1	0	0	0	0	1	0	0	0	1	1	1	1	1	1	1	0	0	0	1
Citrus tachibana	ON065552	1	1	0	1	1	0	1	1	1	1	1	1	1	1	1	0	1	1	1	1	1	1	1	1	1	0	0	1	1	0	0	0	0	1	0	0	0	1	1	1	1	1	1	1	0	0	0	1
Citrus tangerina	ON872196	1	1	0	1	1	1	1	1	1	1	1	1	1	1	1	0	1	1	1	1	1	1	1	1	1	0	0	1	1	0	0	0	0	1	0	0	0	1	1	1	1	1	1	1	0	0	0	1
Citrus nobilis	ON872195	1	1	0	1	1	1	1	1	1	1	1	1	1	1	1	0	1	1	1	1	1	1	1	1	1	0	0	1	1	0	0	0	0	1	0	0	0	1	1	1	1	1	1	1	0	0	0	1
Citrus clementina	MW207298	1	1	0	1	1	1	1	1	1	1	1	1	1	1	1	0	1	1	1	1	1	1	1	1	1	0	0	1	1	0	0	0	0	1	0	0	0	1	1	1	1	1	1	1	0	0	0	1
Citrus unshiu	MZ324823	1	1	0	1	1	1	1	1	1	1	1	1	1	1	1	0	1	1	1	1	1	1	1	1	1	0	0	1	1	0	0	0	0	1	0	0	0	1	1	1	1	1	1	1	0	0	0	1
Citrus hindsii	OM773617	1	0	0	1	1	1	1	1	1	1	1	1	1	1	1	1	1	0	1	1	1	0	1	0	1	1	0	1	1	0	1	1	0	1	0	0	1	1	1	0	1	1	1	1	0	0	1	1
Citrus japonica	OM773616	1	0	0	1	1	1	1	1	1	1	1	1	1	1	1	1	0	0	1	1	1	0	1	0	1	1	0	1	1	0	1	1	0	1	0	0	1	1	1	0	1	1	1	1	0	0	1	1
Citrus madurensis	ON065549	1	0	0	1	1	1	1	1	1	1	1	1	1	1	1	1	0	0	1	1	1	0	1	0	1	1	0	1	1	0	1	1	0	1	0	0	1	1	1	0	1	1	1	1	0	0	1	1
Citrus australasica	MZ929414	1	0	0	1	1	0	1	1	0	1	1	1	1	1	1	1	1	0	1	1	1	0	1	0	1	0	0	1	0	0	1	1	0	1	1	0	0	0	1	1	1	1	1	1	0	0	0	0
Citrus australis	ON872190	1	0	0	1	1	0	1	1	0	1	1	1	1	1	1	1	1	0	0	1	1	0	1	0	1	0	0	1	0	0	1	1	0	1	1	0	1	0	1	1	1	1	1	1	0	0	0	0
Citrus cavaleriei	MT880606	1	0	1	1	1	0	1	1	0	1	1	1	1	1	1	0	1	0	1	0	1	1	1	1	1	0	0	1	0	0	0	1	0	1	1	0	0	1	1	1	1	1	1	1	0	0	1	1
Citrus junos	ON065547	1	0	1	1	1	0	1	1	0	1	1	1	1	1	1	0	1	0	1	1	1	1	1	1	1	0	0	1	0	0	0	1	0	1	1	0	1	1	1	1	1	1	1	1	0	0	0	1
Citrus mangshanensis	ON065550	1	0	0	1	1	0	1	1	0	1	1	1	1	1	1	0	1	0	1	0	1	1	1	1	1	0	1	1	0	0	0	1	0	1	1	0	1	1	1	1	1	1	1	1	0	0	1	1
Citrus hystrix	PQ149287	1	1	1	1	1	0	1	1	1	1	1	1	1	1	1	0	1	0	0	1	1	1	1	0	1	1	0	1	0	1	1	1	0	1	0	1	0	1	1	1	1	1	0	0	0	0	1	1
Citrus aurantiifolia	KJ865401	1	1	1	1	1	0	1	1	1	1	1	1	1	1	1	0	1	0	1	1	1	1	1	0	1	1	0	1	0	1	1	1	0	1	0	1	0	1	1	1	1	1	1	0	0	0	1	1
Citrus micrantha	ON597621	1	1	1	1	1	0	1	1	1	1	1	1	1	1	1	0	1	0	1	1	1	1	1	0	1	1	0	1	0	1	1	1	0	1	0	1	0	1	1	1	1	1	1	0	0	0	1	1
Citrus polytrifolia	MK250977	1	1	1	1	1	1	1	1	1	1	1	1	1	1	1	0	1	0	1	1	1	1	1	0	1	0	0	1	0	0	1	1	0	1	0	0	1	1	1	1	1	1	1	1	0	0	0	0
Citrus trifoliata	MW207297	1	1	1	1	1	0	1	1	1	1	1	1	1	1	1	0	1	0	1	1	1	1	1	0	1	0	1	1	0	0	1	1	0	1	0	0	0	1	1	1	1	1	1	1	0	0	1	0
Citrus indica	ON872191	1	1	1	1	1	0	1	1	1	1	1	1	0	1	1	0	1	0	1	0	1	1	1	0	1	0	0	1	1	0	1	1	0	1	1	0	0	1	1	1	1	1	1	1	0	0	0	1
Citrus medica	PX404588	1	0	1	1	1	1	1	1	1	1	1	1	0	1	1	0	1	0	1	0	1	1	1	0	1	0	0	1	0	0	1	1	0	1	0	0	0	1	1	1	1	1	1	1	0	0	0	1
Note: Binary matrix showing the distribution of SSR motifs among Citrus species (1 = present, 0 = absent). Only motifs appearing in ≥5 occurrences across all species are included. Species are ordered based on hierarchical clustering using Ward's method with binary distance metrics. This matrix facilitates identification of species-specific and conserved SSR motifs for phylogenetic and evolutionar…
[truncated: 21 more columns]

## Sheet: Table S2C
Table S2C. Statistical summary of SSR categories identified in Citrus chloroplast genomes
SSR Type	Unit Length (bp)	Count	Percentage (%)
MonoSSR	1	2818	57.46
DiSSR	2	136	2.77
TriSSR	3	455	9.28
TetraSSR	4	356	7.26
PentaSSR	5	11	0.22
HexaSSR	6	14	0.29
HeptaSSR	7	23	0.47
OctaSSR	8	531	10.83
NonaSSR	9	371	7.57
DecaSSR	10	189	3.85
Note: Comprehensive statistics showing the count and percentage distribution of SSR categories based on repeat unit length. The analysis includes all SSRs identified across 35 Citrus species representing major taxonomic groups within the genus. Unit Length indicates the size of repeat units in base pairs. Count represents the total number of SSRs in each category across all species. Percentage sh…

## Sheet: Table S2D
Table S2D. Distribution of SSR categories across different Citrus species
Species	GenBank Accession	DecaSSR	DiSSR	HeptaSSR	HexaSSR	MonoSSR	NonaSSR	OctaSSR	TetraSSR	TriSSR	PentaSSR
Citrus aurantiifolia	KJ865401	5	4	1	1	75	10	17	11	13	0
Citrus platymamma	KR259987	5	3	1	0	74	10	17	10	13	0
Citrus depressa	LC218435	4	3	0	0	86	11	12	8	13	0
Citrus latipes	LC794892	5	2	1	0	72	9	18	10	13	1
Citrus polytrifolia	MK250977	6	5	0	0	86	10	19	11	12	0
Citrus aurantium	MT106672	5	3	1	1	78	10	16	10	13	0
Citrus cavaleriei	MT880606	7	4	0	1	82	12	12	11	14	1
Citrus limon	MT880608	5	3	1	1	77	10	16	10	13	0
Citrus trifoliata	MW207297	5	4	0	2	85	10	19	10	11	0
Citrus clementina	MW207298	5	5	1	0	90	13	10	11	13	0
Citrus erythrosa	MW722946	5	3	1	0	74	10	17	10	13	0
Citrus unshiu	MZ324823	5	5	1	0	90	13	10	11	13	0
Citrus australasica	MZ929414	7	5	0	0	83	8	16	9	12	2
Citrus japonica	OM773616	5	5	1	0	75	9	15	9	15	0
Citrus hindsii	OM773617	5	5	1	0	74	9	14	10	15	0
Citrus junos	ON065547	6	4	0	0	83	12	12	12	12	0
Citrus keraji	ON065548	5	3	1	0	74	10	17	10	13	0
Citrus madurensis	ON065549	5	5	1	0	74	9	15	9	15	0
Citrus mangshanensis	ON065550	7	3	0	0	79	11	17	11	14	1
Citrus oto	ON065551	5	3	1	0	74	10	17	10	13	0
Citrus tachibana	ON065552	6	4	0	1	87	11	11	12	15	0
Citrus tarogayo	ON065553	5	3	1	0	74	10	17	10	13	0
Citrus paradisi	ON065554	5	3	1	0	78	10	18	10	12	0
Citrus micrantha	ON597621	5	4	1	1	75	10	18	10	13	0
Citrus sinensis	ON641345	5	3	1	0	74	10	17	10	13	0
Citrus australis	ON872190	5	4	0	1	87	7	15	9	12	2
Citrus indica	ON872191	8	5	0	2	86	14	20	9	12	2
Citrus jambhiri	ON872192	5	4	0	1	91	12	10	10	13	0
Citrus limonia	ON872193	5	4	0	1	89	13	11	10	13	0
Citrus nobilis	ON872195	5	5	1	0	90	13	10	11	13	0
Citrus tangerina	ON872196	5	5	1	0	90	13	10	11	13	0
Citrus hystrix	PQ149287	5	4	1	1	75	10	17	11	13	0
Citrus reticulata	PV928963	5	3	1	0	74	10	17	10	13	0
Citrus maxima	PV928964	5	3	1	0	78	10	18	9	12	0
Citrus medica	PX404588	8	5	1	0	85	12	16	11	12	2
Note: Detailed breakdown showing the count of each SSR category found in individual Citrus species. This table facilitates direct comparison of SSR composition among species and identification of species with unique SSR profiles within the genus. Species names follow current taxonomic nomenclature with GenBank accession numbers for reference and reproducibility. The variation in SSR counts among …
