# Supplementary material for: Integrative chloroplast omics in citrus: computational insights into genomic structural adaptation and phylogenetic relationships from 35 species
Source: Front Plant Sci. 2026 Jan 29;17:1769665. doi: 10.3389/fpls.2026.1769665 (PMC12894334; doi:10.3389/fpls.2026.1769665)
Supplement: Supplementary Table 3 — Relative Synonymous Codon Usage (RSCU) Values of Protein-Coding Genes Across 35 Citrus Chloroplast Genomes. [file Table3.xlsx]

## Sheet: Table S1
Table S1. Relative Synonymous Codon Usage (RSCU) values for all codons across 35 Citrus species chloroplast genomes
Species	AAA(Lys)	AAC(Asn)	AAG(Lys)	AAU(Asn)	ACA(Thr)	ACC(Thr)	ACG(Thr)	ACU(Thr)	AGA(Arg)	AGC(Ser)	AGG(Arg)	AGU(Ser)	AUA(Ile)	AUC(Ile)	AUG(Met)	AUU(Ile)	CAA(Gln)	CAC(His)	CAG(Gln)	CAU(His)	CCA(Pro)	CCC(Pro)	CCG(Pro)	CCU(Pro)	CGA(Arg)	CGC(Arg)	CGG(Arg)	CGU(Arg)	CUA(Leu)	CUC(Leu)	CUG(Leu)	CUU(Leu)	GAA(Glu)	GAC(Asp)	GAG(Glu)	GAU(Asp)	GCA(Ala)	GCC(Ala)	GCG(Ala)	GCU(Ala)	GGA(Gly)	GGC(Gly)	GGG(Gly)	GGU(Gly)	GUA(Val)	GUC(Val)	GUG(Val)	GUU(Val)	UAC(Tyr)
Citrus aurantiifolia	1.462	0.486	0.538	1.514	1.165	0.785	0.501	1.549	1.757	0.426	0.7	1.161	0.896	0.633	1	1.47	1.511	0.579	0.489	1.421	1.093	0.899	0.553	1.456	1.361	0.468	0.564	1.15	0.843	0.474	0.46	1.249	1.472	0.422	0.528	1.578	1.061	0.696	0.548	1.695	1.519	0.427	0.852	1.203	1.486	0.494	0.564	1.457	0.409
Citrus aurantium	1.458	0.487	0.542	1.513	1.168	0.785	0.511	1.536	1.716	0.429	0.695	1.155	0.89	0.637	1	1.473	1.521	0.572	0.479	1.428	1.109	0.889	0.539	1.463	1.394	0.471	0.554	1.17	0.845	0.472	0.461	1.258	1.473	0.421	0.527	1.579	1.071	0.686	0.538	1.704	1.513	0.432	0.848	1.208	1.494	0.492	0.564	1.45	0.413
Citrus australasica	1.469	0.486	0.531	1.514	1.184	0.788	0.481	1.547	1.722	0.42	0.692	1.197	0.911	0.62	1	1.469	1.523	0.556	0.477	1.444	1.116	0.882	0.562	1.44	1.396	0.475	0.539	1.175	0.83	0.458	0.458	1.244	1.476	0.415	0.524	1.585	1.1	0.68	0.516	1.704	1.505	0.443	0.844	1.209	1.488	0.486	0.558	1.468	0.399
Citrus australis	1.461	0.489	0.539	1.511	1.172	0.789	0.486	1.553	1.725	0.409	0.674	1.188	0.907	0.626	1	1.467	1.517	0.559	0.483	1.441	1.086	0.886	0.57	1.457	1.407	0.47	0.537	1.188	0.833	0.468	0.457	1.249	1.477	0.416	0.523	1.584	1.071	0.684	0.54	1.706	1.52	0.441	0.832	1.207	1.485	0.501	0.559	1.455	0.407
Citrus cavaleriei	1.474	0.493	0.526	1.507	1.163	0.782	0.482	1.573	1.723	0.42	0.689	1.2	0.899	0.632	1	1.469	1.521	0.56	0.479	1.44	1.114	0.882	0.561	1.443	1.397	0.464	0.559	1.168	0.842	0.456	0.46	1.233	1.468	0.429	0.532	1.571	1.073	0.688	0.539	1.699	1.518	0.429	0.838	1.215	1.496	0.49	0.548	1.466	0.404
Citrus clementina	1.508	0.473	0.492	1.527	1.168	0.799	0.479	1.554	1.703	0.478	0.599	1.219	0.895	0.594	1	1.511	1.536	0.592	0.464	1.408	1.079	0.904	0.544	1.473	1.369	0.459	0.536	1.333	0.835	0.439	0.439	1.216	1.529	0.439	0.471	1.561	1.073	0.697	0.542	1.688	1.504	0.438	0.81	1.248	1.548	0.461	0.534	1.456	0.409
Citrus depressa	1.466	0.485	0.534	1.515	1.163	0.803	0.489	1.545	1.724	0.436	0.672	1.178	0.895	0.629	1	1.476	1.534	0.558	0.466	1.442	1.102	0.878	0.562	1.458	1.396	0.466	0.541	1.201	0.831	0.461	0.461	1.222	1.479	0.424	0.521	1.576	1.077	0.68	0.537	1.705	1.518	0.43	0.82	1.232	1.502	0.491	0.549	1.458	0.402
Citrus erythrosa	1.456	0.479	0.544	1.521	1.171	0.796	0.495	1.538	1.736	0.406	0.672	1.188	0.895	0.631	1	1.474	1.531	0.563	0.469	1.437	1.096	0.891	0.55	1.463	1.396	0.471	0.548	1.177	0.846	0.455	0.452	1.245	1.481	0.414	0.519	1.586	1.074	0.685	0.536	1.705	1.523	0.435	0.837	1.204	1.493	0.496	0.556	1.455	0.405
Citrus hindsii	1.47	0.491	0.53	1.509	1.157	0.776	0.501	1.566	1.741	0.429	0.685	1.155	0.897	0.635	1	1.468	1.528	0.569	0.472	1.431	1.124	0.873	0.549	1.454	1.395	0.474	0.557	1.148	0.838	0.471	0.456	1.246	1.468	0.422	0.532	1.578	1.065	0.683	0.549	1.704	1.512	0.434	0.85	1.205	1.49	0.485	0.571	1.454	0.414
Citrus hystrix	1.463	0.478	0.537	1.522	1.167	0.789	0.499	1.545	1.745	0.413	0.67	1.193	0.9	0.626	1	1.475	1.535	0.564	0.465	1.436	1.095	0.892	0.551	1.461	1.388	0.471	0.541	1.185	0.837	0.443	0.452	1.254	1.477	0.421	0.523	1.579	1.071	0.684	0.534	1.711	1.519	0.435	0.834	1.213	1.484	0.49	0.556	1.47	0.405
Citrus indica	1.464	0.485	0.536	1.515	1.167	0.785	0.494	1.554	1.731	0.412	0.687	1.178	0.911	0.628	1	1.462	1.516	0.561	0.484	1.439	1.086	0.892	0.559	1.462	1.407	0.465	0.545	1.164	0.844	0.459	0.45	1.242	1.479	0.417	0.521	1.583	1.083	0.683	0.537	1.696	1.518	0.432	0.838	1.213	1.496	0.496	0.553	1.455	0.407
Citrus jambhiri	1.462	0.484	0.538	1.516	1.162	0.799	0.495	1.544	1.727	0.416	0.666	1.181	0.905	0.628	1	1.466	1.527	0.566	0.473	1.434	1.094	0.903	0.556	1.448	1.423	0.461	0.549	1.174	0.842	0.464	0.452	1.245	1.477	0.415	0.523	1.585	1.076	0.684	0.549	1.691	1.525	0.437	0.827	1.212	1.495	0.497	0.555	1.454	0.404
Citrus japonica	1.47	0.492	0.53	1.508	1.159	0.774	0.5	1.567	1.745	0.428	0.685	1.16	0.894	0.635	1	1.47	1.528	0.569	0.472	1.431	1.124	0.873	0.549	1.454	1.392	0.474	0.557	1.148	0.84	0.471	0.458	1.246	1.468	0.422	0.532	1.578	1.064	0.682	0.548	1.705	1.515	0.432	0.851	1.202	1.49	0.485	0.571	1.454	0.414
Citrus junos	1.462	0.482	0.538	1.518	1.17	0.785	0.48	1.566	1.725	0.41	0.676	1.2	0.901	0.628	1	1.471	1.519	0.562	0.481	1.438	1.094	0.887	0.568	1.451	1.409	0.465	0.545	1.18	0.841	0.461	0.451	1.237	1.476	0.421	0.524	1.579	1.075	0.686	0.54	1.699	1.523	0.432	0.834	1.211	1.498	0.487	0.555	1.459	0.401
Citrus keraji	1.462	0.479	0.538	1.521	1.173	0.79	0.49	1.547	1.746	0.406	0.668	1.189	0.895	0.634	1	1.471	1.532	0.558	0.468	1.442	1.095	0.89	0.549	1.465	1.395	0.471	0.551	1.169	0.846	0.455	0.453	1.244	1.48	0.417	0.52	1.583	1.067	0.684	0.54	1.708	1.522	0.435	0.842	1.201	1.488	0.497	0.557	1.458	0.403
Citrus latipes	1.459	0.486	0.541	1.514	1.168	0.779	0.509	1.544	1.749	0.429	0.682	1.165	0.896	0.632	1	1.472	1.513	0.574	0.487	1.426	1.096	0.888	0.548	1.468	1.379	0.474	0.564	1.153	0.844	0.468	0.468	1.26	1.471	0.423	0.529	1.577	1.078	0.677	0.532	1.712	1.527	0.43	0.839	1.204	1.485	0.499	0.567	1.449	0.406
Citrus limon	1.463	0.488	0.537	1.512	1.172	0.796	0.49	1.542	1.722	0.413	0.685	1.19	0.894	0.631	1	1.475	1.532	0.565	0.468	1.435	1.118	0.884	0.545	1.454	1.392	0.473	0.553	1.176	0.85	0.444	0.461	1.244	1.475	0.419	0.525	1.581	1.071	0.691	0.533	1.705	1.517	0.435	0.837	1.21	1.496	0.494	0.549	1.46	0.411
Citrus limonia	1.462	0.48	0.538	1.52	1.158	0.799	0.497	1.547	1.726	0.423	0.669	1.172	0.904	0.632	1	1.464	1.523	0.567	0.477	1.433	1.087	0.894	0.568	1.451	1.414	0.462	0.552	1.177	0.838	0.46	0.454	1.245	1.474	0.417	0.526	1.583	1.079	0.679	0.541	1.701	1.526	0.435	0.825	1.214	1.497	0.497	0.557	1.448	0.404
Citrus madurensis	1.459	0.482	0.541	1.518	1.165	0.789	0.483	1.563	1.726	0.409	0.672	1.179	0.901	0.631	1	1.468	1.528	0.559	0.472	1.441	1.087	0.883	0.56	1.471	1.41	0.476	0.541	1.174	0.835	0.462	0.449	1.243	1.476	0.417	0.524	1.583	1.074	0.677	0.545	1.703	1.523	0.432	0.835	1.21	1.496	0.492	0.56	1.452	0.405
Citrus mangshanensis	1.464	0.487	0.536	1.513	1.176	0.788	0.477	1.559	1.723	0.411	0.675	1.189	0.907	0.625	1	1.468	1.524	0.565	0.476	1.435	1.087	0.888	0.574	1.451	1.407	0.472	0.551	1.172	0.839	0.458	0.45	1.237	1.475	0.418	0.525	1.582	1.071	0.692	0.544	1.693	1.521	0.432	0.835	1.212	1.487	0.504	0.558	1.451	0.4
Citrus maxima	1.465	0.49	0.535	1.51	1.165	0.804	0.498	1.532	1.736	0.423	0.681	1.187	0.871	0.643	1	1.486	1.523	0.559	0.477	1.441	1.098	0.883	0.547	1.472	1.385	0.473	0.541	1.184	0.851	0.456	0.477	1.248	1.475	0.414	0.525	1.586	1.08	0.668	0.537	1.716	1.503	0.437	0.844	1.216	1.497	0.495	0.559	1.448	0.415
Citrus medica	1.465	0.487	0.535	1.513	1.164	0.787	0.493	1.556	1.723	0.414	0.672	1.182	0.901	0.635	1	1.464	1.517	0.557	0.483	1.443	1.089	0.888	0.564	1.459	1.418	0.474	0.551	1.161	0.834	0.457	0.449	1.243	1.479	0.42	0.521	1.58	1.078	0.681	0.542	1.699	1.523	0.434	0.835	1.208	1.495	0.493	0.548	1.465	0.399
Citrus micrantha	1.457	0.481	0.543	1.519	1.172	0.797	0.492	1.539	1.739	0.41	0.673	1.198	0.9	0.627	1	1.473	1.528	0.56	0.472	1.44	1.081	0.901	0.547	1.472	1.413	0.463	0.551	1.161	0.842	0.451	0.449	1.257	1.486	0.418	0.514	1.582	1.049	0.723	0.542	1.686	1.516	0.437	0.847	1.199	1.477	0.492	0.556	1.474	0.411
Citrus nobilis	1.461	0.481	0.539	1.519	1.162	0.795	0.494	1.549	1.733	0.419	0.667	1.176	0.91	0.624	1	1.466	1.523	0.563	0.477	1.437	1.085	0.906	0.567	1.442	1.41	0.464	0.547	1.178	0.84	0.46	0.452	1.247	1.475	0.418	0.525	1.582	1.078	0.682	0.539	1.701	1.527	0.435	0.824	1.215	1.493	0.499	0.559	1.449	0.404
Citrus oto	1.456	0.479	0.544	1.521	1.172	0.796	0.492	1.539	1.736	0.406	0.672	1.188	0.895	0.631	1	1.474	1.531	0.563	0.469	1.437	1.096	0.891	0.55	1.463	1.396	0.471	0.548	1.177	0.846	0.455	0.452	1.245	1.481	0.414	0.519	1.586	1.074	0.685	0.536	1.705	1.522	0.437	0.837	1.204	1.493	0.496	0.556	1.455	0.405
Citrus paradisi	1.456	0.478	0.544	1.522	1.171	0.799	0.492	1.538	1.736	0.406	0.672	1.188	0.895	0.63	1	1.475	1.531	0.563	0.469	1.437	1.096	0.891	0.55	1.463	1.396	0.471	0.552	1.173	0.845	0.454	0.452	1.245	1.481	0.415	0.519	1.585	1.072	0.686	0.535	1.707	1.523	0.435	0.84	1.202	1.497	0.494	0.556	1.453	0.405
Citrus platymamma	1.464	0.487	0.536	1.513	1.17	0.797	0.493	1.54	1.733	0.413	0.685	1.189	0.894	0.631	1	1.475	1.532	0.564	0.468	1.436	1.122	0.884	0.541	1.454	1.381	0.473	0.553	1.176	0.852	0.442	0.463	1.241	1.475	0.419	0.525	1.581	1.076	0.686	0.534	1.705	1.517	0.435	0.837	1.21	1.492	0.497	0.549	1.462	0.41
Citrus polytrifolia	1.457	0.486	0.543	1.514	1.165	0.788	0.499	1.547	1.747	0.427	0.695	1.162	0.898	0.633	1	1.469	1.511	0.569	0.489	1.431	1.1	0.892	0.553	1.456	1.378	0.473	0.569	1.138	0.846	0.478	0.457	1.25	1.47	0.422	0.53	1.578	1.053	0.693	0.555	1.7	1.506	0.438	0.858	1.198	1.485	0.508	0.563	1.444	0.413
Citrus reticulata	1.465	0.491	0.535	1.509	1.166	0.802	0.498	1.534	1.736	0.423	0.681	1.186	0.871	0.643	1	1.485	1.523	0.559	0.477	1.441	1.098	0.883	0.547	1.472	1.385	0.473	0.537	1.188	0.851	0.456	0.477	1.248	1.475	0.413	0.525	1.587	1.082	0.666	0.538	1.713	1.503	0.437	0.842	1.218	1.493	0.498	0.559	1.45	0.415
Citrus sinensis	1.467	0.482	0.533	1.518	1.175	0.787	0.491	1.547	1.749	0.413	0.659	1.192	0.889	0.63	1	1.48	1.544	0.551	0.456	1.449	1.123	0.873	0.543	1.461	1.385	0.473	0.547	1.187	0.854	0.434	0.456	1.247	1.48	0.412	0.52	1.588	1.074	0.676	0.53	1.72	1.518	0.439	0.838	1.205	1.487	0.496	0.555	1.462	0.403
Citrus tachibana	1.461	0.482	0.539	1.518	1.165	0.789	0.488	1.558	1.744	0.418	0.663	1.175	0.899	0.63	1	1.471	1.526	0.559	0.474	1.441	1.092	0.888	0.569	1.45	1.398	0.466	0.55	1.18	0.84	0.462	0.447	1.243	1.474	0.416	0.526	1.584	1.071	0.685	0.544	1.7	1.525	0.438	0.829	1.208	1.494	0.496	0.554	1.456	0.404
Citrus tangerina	1.461	0.481	0.539	1.519	1.162	0.795	0.494	1.549	1.733	0.419	0.667	1.176	0.91	0.624	1	1.466	1.523	0.563	0.477	1.437	1.085	0.906	0.567	1.442	1.41	0.464	0.547	1.178	0.84	0.46	0.452	1.247	1.475	0.418	0.525	1.582	1.078	0.682	0.539	1.701	1.527	0.435	0.824	1.215	1.493	0.499	0.559	1.449	0.404
Citrus tarogayo	1.456	0.479	0.544	1.521	1.172	0.796	0.492	1.539	1.736	0.406	0.672	1.188	0.895	0.631	1	1.474	1.531	0.563	0.469	1.437	1.096	0.891	0.55	1.463	1.396	0.471	0.548	1.177	0.846	0.455	0.452	1.245	1.481	0.414	0.519	1.586	1.074	0.685	0.536	1.705	1.523	0.435	0.837	1.204	1.493	0.496	0.556	1.455	0.405
Citrus trifoliata	1.46	0.487	0.54	1.513	1.176	0.776	0.506	1.543	1.758	0.425	0.67	1.166	0.891	0.638	1	1.471	1.523	0.561	0.477	1.439	1.115	0.88	0.559	1.446	1.391	0.473	0.553	1.154	0.844	0.473	0.456	1.255	1.47	0.423	0.53	1.577	1.055	0.687	0.559	1.699	1.502	0.44	0.864	1.195	1.483	0.505	0.571	1.442	0.412
Citrus unshiu	1.465	0.487	0.535	1.513	1.161	0.794	0.495	1.55	1.751	0.425	0.665	1.171	0.906	0.629	1	1.465	1.526	0.557	0.474	1.443	1.098	0.902	0.563	1.437	1.402	0.465	0.548	1.169	0.842	0.456	0.464	1.243	1.474	0.418	0.526	1.582	1.073	0.683	0.542	1.702	1.524	0.436	0.826	1.214	1.489	0.501	0.558	1.451	0.403
Note: RSCU values represent the relative synonymous codon usage for each codon across 35 Citrus species. Values >1 indicate codons used more frequently than expected under neutral evolution. Values <1 indicate codons used less frequently than expected. Values =1 indicate codons used at expected frequency under neutral conditions. Species names are listed with GenBank accession numbers. Codon form…
[truncated: 12 more columns]

## Sheet: Table S2
Table S2. Statistical summary of RSCU values for all codons across Citrus species
Codon	Mean	SD	Min	Max	Median
AAA(Lys)	1.464	0.009	1.456	1.508	1.462
AAC(Asn)	0.484	0.005	0.473	0.493	0.485
AAG(Lys)	0.536	0.009	0.492	0.544	0.538
AAU(Asn)	1.516	0.005	1.507	1.527	1.515
ACA(Thr)	1.168	0.006	1.157	1.184	1.167
ACC(Thr)	0.791	0.008	0.774	0.804	0.789
ACG(Thr)	0.493	0.008	0.477	0.511	0.493
ACU(Thr)	1.549	0.01	1.532	1.573	1.547
AGA(Arg)	1.734	0.012	1.703	1.758	1.736
AGC(Ser)	0.419	0.013	0.406	0.478	0.418
AGG(Arg)	0.674	0.016	0.599	0.7	0.672
AGU(Ser)	1.182	0.014	1.155	1.219	1.186
AUA(Ile)	0.898	0.009	0.871	0.911	0.897
AUC(Ile)	0.63	0.008	0.594	0.643	0.631
AUG(Met)	1	0	1	1	1
AUU(Ile)	1.472	0.009	1.462	1.511	1.471
CAA(Gln)	1.525	0.007	1.511	1.544	1.526
CAC(His)	0.564	0.007	0.551	0.592	0.563
CAG(Gln)	0.475	0.007	0.456	0.489	0.474
CAU(His)	1.436	0.007	1.408	1.449	1.437
CCA(Pro)	1.099	0.013	1.079	1.124	1.096
CCC(Pro)	0.889	0.009	0.873	0.906	0.888
CCG(Pro)	0.555	0.009	0.539	0.574	0.553
CCU(Pro)	1.457	0.01	1.437	1.473	1.457
CGA(Arg)	1.396	0.014	1.361	1.423	1.396
CGC(Arg)	0.469	0.005	0.459	0.476	0.471
CGG(Arg)	0.549	0.008	0.536	0.569	0.549
CGU(Arg)	1.176	0.03	1.138	1.333	1.175
CUA(Leu)	0.842	0.006	0.83	0.854	0.842
CUC(Leu)	0.459	0.01	0.434	0.478	0.458
CUG(Leu)	0.456	0.008	0.439	0.477	0.454
CUU(Leu)	1.245	0.009	1.216	1.26	1.245
GAA(Glu)	1.477	0.01	1.468	1.529	1.475
GAC(Asp)	0.419	0.005	0.412	0.439	0.418
GAG(Glu)	0.523	0.01	0.471	0.532	0.525
GAU(Asp)	1.581	0.005	1.561	1.588	1.582
GCA(Ala)	1.073	0.009	1.049	1.1	1.074
GCC(Ala)	0.685	0.009	0.666	0.723	0.684
GCG(Ala)	0.54	0.008	0.516	0.559	0.539
GCU(Ala)	1.703	0.007	1.686	1.72	1.704
GGA(Gly)	1.518	0.008	1.502	1.527	1.519
GGC(Gly)	0.435	0.003	0.427	0.443	0.435
GGG(Gly)	0.837	0.011	0.81	0.864	0.837
GGU(Gly)	1.21	0.01	1.195	1.248	1.209
GUA(Val)	1.493	0.011	1.477	1.548	1.493
GUC(Val)	0.494	0.008	0.461	0.508	0.496
GUG(Val)	0.557	0.007	0.534	0.571	0.557
GUU(Val)	1.456	0.007	1.442	1.474	1.455
UAC(Tyr)	0.407	0.005	0.399	0.415	0.405
UAU(Tyr)	1.593	0.005	1.585	1.601	1.595
UCA(Ser)	1.113	0.006	1.101	1.122	1.114
UCC(Ser)	0.986	0.01	0.955	1.002	0.986
UCG(Ser)	0.69	0.011	0.667	0.72	0.686
UCU(Ser)	1.61	0.015	1.571	1.629	1.613
UGC(Cys)	0.517	0.009	0.494	0.538	0.516
UGG(Trp)	1	0	1	1	1
UGU(Cys)	1.483	0.009	1.462	1.506	1.484
UUA(Leu)	1.755	0.033	1.695	1.911	1.751
UUC(Phe)	0.727	0.012	0.666	0.749	0.727
UUG(Leu)	1.244	0.019	1.161	1.273	1.245
UUU(Phe)	1.273	0.012	1.251	1.334	1.273
Note: Statistical summary includes mean, standard deviation (SD), minimum (min), maximum (max), and median values for RSCU across all 35 Citrus species for each codon. These statistics provide insights into the variation of codon usage bias within the Citrus genus chloroplast genomes. Mean values indicate average codon preference across species. Standard deviation values reveal the extent of inte…
