# Supplementary material for: Integrative chloroplast omics in citrus: computational insights into genomic structural adaptation and phylogenetic relationships from 35 species
Source: Front Plant Sci. 2026 Jan 29;17:1769665. doi: 10.3389/fpls.2026.1769665 (PMC12894334; doi:10.3389/fpls.2026.1769665)
Supplement: Supplementary Table 4 — ENC and GC3s Values for Chloroplast Protein-Coding Genes in 35 Citrus Species. [file Table4.xlsx]

## Sheet: Table_3A_Species_Statistics
Table 3A. Analysis of synonymous codon usage bias in chloroplast genomes of 35 Citrus species: statistical summary of effective number of codons (ENC) and GC content at synonymous third codon positions (GC3s)
Species	GenBank accession	No. of genes analyzed	Mean GC3s	SD GC3s	Min GC3s	Max GC3s	Mean ENC	SD ENC	Min ENC	Max ENC
Citrus aurantiifolia	KJ865401	93	0.2915	0.0692	0.1667	0.52	51.97	7.96	23.25	61
Citrus aurantium	MT106672	90	0.2848	0.0563	0.1667	0.4854	51.78	7.98	23.25	61
Citrus australasica	MZ929414	88	0.2823	0.0585	0.1667	0.5455	51.86	8.01	23.25	61
Citrus australis	ON872190	87	0.282	0.0508	0.1878	0.4904	52.05	7.93	23.25	61
Citrus cavaleriei	MT880606	89	0.2836	0.0547	0.1667	0.4904	52.02	7.66	23.25	61
Citrus clementina	MW207298	88	0.2849	0.062	0.1667	0.5276	51.61	8.04	23.25	61
Citrus depressa	LC218435	88	0.2814	0.0508	0.1667	0.4904	51.85	8.06	23.25	61
Citrus erythrosa	MW722946	88	0.2797	0.0519	0.1562	0.4854	51.72	7.99	23.25	61
Citrus hindsii	OM773617	89	0.2852	0.0625	0.1562	0.52	52.13	7.86	23.25	61
Citrus hystrix	PQ149287	87	0.2794	0.0525	0.1562	0.4952	51.91	8.05	23.25	61
Citrus indica	ON872191	88	0.2818	0.0517	0.1667	0.4904	52.33	7.92	23.25	61
Citrus jambhiri	ON872192	88	0.2801	0.0525	0.1562	0.4904	52.03	7.93	23.25	61
Citrus japonica	OM773616	89	0.2853	0.0625	0.1562	0.52	52.19	7.79	23.25	61
Citrus junos	ON065547	88	0.2798	0.0523	0.1562	0.4904	52.08	7.9	23.25	61
Citrus keraji	ON065548	88	0.2794	0.0521	0.1562	0.4854	51.94	7.87	23.25	61
Citrus latipes	LC794892	91	0.2875	0.0627	0.1667	0.5192	51.85	8.05	23.25	61
Citrus limon	MT880608	89	0.2829	0.0547	0.1667	0.4878	51.46	7.96	23.25	61
Citrus limonia	ON872193	88	0.2806	0.0525	0.1562	0.4904	52.03	7.94	23.25	61
Citrus madurensis	ON065549	88	0.2796	0.0521	0.1562	0.4854	52.08	7.98	23.25	61
Citrus mangshanensis	ON065550	88	0.2809	0.0521	0.1562	0.4904	52.2	7.6	23.25	61
Citrus maxima	PV928964	85	0.283	0.0547	0.1667	0.4878	51.6	7.9	23.25	61
Citrus medica	PX404588	86	0.2819	0.0509	0.1667	0.4904	52.24	7.76	23.11	61
Citrus micrantha	ON597621	95	0.2825	0.0555	0.1562	0.4952	52.1	7.87	23.25	61
Citrus nobilis	ON872195	88	0.2798	0.0526	0.1562	0.4904	52	7.93	23.25	61
Citrus oto	ON065551	88	0.2797	0.0519	0.1562	0.4854	51.72	7.99	23.25	61
Citrus paradisi	ON065554	88	0.2799	0.0518	0.1562	0.4854	51.72	8	23.25	61
Citrus platymamma	KR259987	89	0.2828	0.0546	0.1667	0.4878	51.46	7.95	23.25	61
Citrus polytrifolia	MK250977	93	0.2921	0.0692	0.1667	0.52	52.25	7.69	23.25	61
Citrus reticulata	PV928963	85	0.2828	0.0547	0.1667	0.4878	51.6	7.9	23.25	61
Citrus sinensis	ON641345	87	0.2765	0.0469	0.1562	0.4571	51.58	7.84	23.25	61
Citrus tachibana	ON065552	87	0.2799	0.0523	0.1562	0.4904	52.23	7.76	23.25	61
Citrus tangerina	ON872196	88	0.2798	0.0526	0.1562	0.4904	52	7.93	23.25	61
Citrus tarogayo	ON065553	88	0.2797	0.0519	0.1562	0.4854	51.72	7.99	23.25	61
Citrus trifoliata	MW207297	89	0.2875	0.0622	0.1667	0.5276	52.17	7.73	23.25	61
Citrus unshiu	MZ324823	88	0.2813	0.0509	0.1667	0.4904	52.03	7.8	23.25	61
Note: Statistical analysis of codon usage patterns across 35 Citrus species representing the phylogenetic diversity of the genus. ENC values range from 20 (maximum bias) to 61 (no bias), indicating the degree of departure from equal synonymous codon usage. GC3s represents the proportion of G+C nucleotides at the third codon position of synonymous codons. Data are based on all protein-coding genes…

## Sheet: Table_3B_Functional_Categories
Table 3B. Codon usage bias analysis by functional gene categories in Citrus chloroplast genomes: comparative analysis across standardized gene functional groups
Chloroplast gene functional category	No. of genes	No. of species	Mean GC3s	SD GC3s	Range GC3s	Mean ENC	SD ENC	Range ENC
Photosystem I	175	35	0.299	0.0387	0.2237–0.3571	56.07	4.08	51.72–61
Photosystem II	517	35	0.3056	0.0585	0.2034–0.4571	49.27	11.38	23.11–61
Cytochrome b6/f complex	210	35	0.2655	0.0524	0.1667–0.3206	50.18	10.61	29.29–61
ATP synthase	211	35	0.285	0.0139	0.2624–0.3176	53.54	4.14	42.23–59.36
NADH dehydrogenase	417	35	0.2565	0.0339	0.1812–0.313	52.87	5.43	43.04–61
RubisCO large subunit	35	35	0.3076	0.0016	0.3007–0.31	51.42	0.7	48.7–52.53
RNA polymerase	140	35	0.287	0.0122	0.2666–0.3045	52.3	1.84	50.18–55.72
Small ribosomal protein	521	35	0.2699	0.0697	0.1784–0.4952	52.39	6.52	43.27–61
Large ribosomal protein	410	35	0.2669	0.0336	0.2041–0.3231	49.81	9.25	34.42–61
clpP, matK, infA	166	35	0.2861	0.0649	0.1562–0.5455	55.09	5.53	47.72–61
Hypothetical reading frame	236	35	0.3204	0.0629	0.2489–0.5276	52.37	4.97	45.55–61
Other	58	35	0.2927	0.0883	0.2365–0.5192	56.16	4.06	46.9–61
Note: Functional classification of chloroplast genes based on their biological roles and biochemical functions. Gene categories include photosystem components (PSA, PSB, PET), energy metabolism genes (ATP, NDH), transcription and translation machinery (RPO, RPS, RPL, tRNA, rRNA), and other essential genes. Range values indicate minimum and maximum ENC and GC3s values observed within each function…
