# Supplementary material for: Integrative chloroplast omics in citrus: computational insights into genomic structural adaptation and phylogenetic relationships from 35 species
Source: Front Plant Sci. 2026 Jan 29;17:1769665. doi: 10.3389/fpls.2026.1769665 (PMC12894334; doi:10.3389/fpls.2026.1769665)
Supplement: Supplementary Table 5 — Results of Neutrality Plot Analysis (GC12 vs. GC3) for Chloroplast Genes in 35 Citrus Species. [file Table5.xlsx]

## Sheet: Table S4A
Table S4A. Summary statistics of neutrality analysis for 35 Citrus chloroplast genomes
Species	GenBank Accession	Number of Genes	Mean GC3	SD GC3	Min GC3	Max GC3	Mean GC12	SD GC12	Min GC12	Max GC12	Mean ENC	SD ENC	Regression Slope	R²
Citrus aurantiifolia	KJ865401	93	0.3217	0.0672	0.1875	0.5439	0.4301	0.0509	0.3077	0.5863	51.97	7.963	0.08746	0.013355
Citrus aurantium	MT106672	90	0.3152	0.0545	0.1875	0.5043	0.4307	0.0511	0.3077	0.5863	51.78	7.977	0.067892	0.005258
Citrus australasica	MZ929414	88	0.3132	0.0573	0.1875	0.5833	0.4274	0.0522	0.3077	0.5863	51.86	8.009	-0.112389	0.015219
Citrus australis	ON872190	87	0.312	0.0501	0.2022	0.5043	0.4306	0.0504	0.3077	0.5863	52.05	7.93	-0.028367	0.000796
Citrus cavaleriei	MT880606	89	0.3139	0.0534	0.1875	0.5111	0.4279	0.0521	0.3077	0.5863	52.02	7.663	-0.0799	0.006704
Citrus clementina	MW207298	88	0.3155	0.0601	0.1875	0.5448	0.4305	0.0509	0.3077	0.5863	51.61	8.035	0.051324	0.003679
Citrus depressa	LC218435	88	0.3119	0.0498	0.1875	0.5043	0.4297	0.0506	0.3077	0.5863	51.85	8.064	-0.019711	0.000377
Citrus erythrosa	MW722946	88	0.3105	0.0507	0.1875	0.5043	0.4314	0.0498	0.3077	0.5863	51.72	7.995	-0.046257	0.00222
Citrus hindsii	OM773617	89	0.3156	0.06	0.1875	0.5385	0.431	0.0513	0.3077	0.5863	52.13	7.856	0.041787	0.002388
Citrus hystrix	PQ149287	87	0.3099	0.0504	0.1875	0.4957	0.4321	0.0499	0.3077	0.5863	51.91	8.047	-0.018348	0.000344
Citrus indica	ON872191	88	0.3118	0.0507	0.1875	0.5043	0.4289	0.0513	0.3077	0.5863	52.33	7.925	-0.045447	0.002017
Citrus jambhiri	ON872192	88	0.3103	0.0511	0.1875	0.5043	0.4311	0.0499	0.3077	0.5863	52.03	7.929	-0.028361	0.000845
Citrus japonica	OM773616	89	0.3156	0.06	0.1875	0.5385	0.431	0.0513	0.3077	0.5863	52.19	7.795	0.041182	0.002322
Citrus junos	ON065547	88	0.3101	0.0509	0.1875	0.5043	0.4311	0.0502	0.3077	0.5863	52.08	7.901	-0.028592	0.000839
Citrus keraji	ON065548	88	0.31	0.0509	0.1875	0.5043	0.4309	0.0502	0.3077	0.5863	51.94	7.873	-0.031446	0.001017
Citrus latipes	LC794892	91	0.3183	0.0609	0.1875	0.5439	0.4303	0.0512	0.3077	0.5827	51.85	8.046	0.111808	0.017653
Citrus limon	MT880608	89	0.3138	0.0535	0.1875	0.5111	0.4279	0.0517	0.3077	0.5863	51.46	7.962	-0.085604	0.007833
Citrus limonia	ON872193	88	0.3108	0.051	0.1875	0.5043	0.4313	0.05	0.3077	0.5863	52.03	7.938	-0.03544	0.001307
Citrus madurensis	ON065549	88	0.3098	0.0506	0.1875	0.5043	0.4306	0.0503	0.3077	0.5863	52.08	7.984	-0.025265	0.000645
Citrus mangshanensis	ON065550	88	0.3112	0.0513	0.1875	0.5043	0.4311	0.0503	0.3077	0.5863	52.2	7.598	-0.013883	0.000201
Citrus maxima	PV928964	85	0.3134	0.0539	0.1875	0.5111	0.4285	0.0521	0.3077	0.5863	51.6	7.899	-0.118239	0.014934
Citrus medica	PX404588	86	0.3117	0.0498	0.1875	0.5043	0.4307	0.0504	0.3077	0.5863	52.24	7.764	-0.01062	0.00011
Citrus micrantha	ON597621	95	0.3122	0.0533	0.1875	0.5043	0.4319	0.0491	0.3077	0.5863	52.1	7.873	-0.028058	0.000927
Citrus nobilis	ON872195	88	0.3101	0.0511	0.1875	0.5043	0.4313	0.05	0.3077	0.5863	52	7.927	-0.02616	0.000716
Citrus oto	ON065551	88	0.3105	0.0507	0.1875	0.5043	0.4314	0.0498	0.3077	0.5863	51.72	7.995	-0.046158	0.002209
Citrus paradisi	ON065554	88	0.3107	0.0507	0.1875	0.5043	0.4313	0.0499	0.3077	0.5863	51.72	7.998	-0.046502	0.002229
Citrus platymamma	KR259987	89	0.3137	0.0534	0.1875	0.5111	0.4279	0.0517	0.3077	0.5863	51.46	7.947	-0.086326	0.007961
Citrus polytrifolia	MK250977	93	0.3226	0.0672	0.1875	0.5439	0.431	0.0506	0.3077	0.5863	52.25	7.695	0.076426	0.010313
Citrus reticulata	PV928963	85	0.3132	0.0539	0.1875	0.5111	0.4286	0.052	0.3077	0.5863	51.6	7.905	-0.118084	0.014971
Citrus sinensis	ON641345	87	0.3076	0.0461	0.1875	0.4595	0.4304	0.0514	0.3077	0.5863	51.58	7.844	-0.019253	0.000299
Citrus tachibana	ON065552	87	0.3103	0.0508	0.1875	0.5043	0.4317	0.0502	0.3077	0.5863	52.23	7.764	-0.034258	0.001201
Citrus tangerina	ON872196	88	0.3101	0.0511	0.1875	0.5043	0.4313	0.05	0.3077	0.5863	52	7.927	-0.02616	0.000716
Citrus tarogayo	ON065553	88	0.3105	0.0507	0.1875	0.5043	0.4314	0.0498	0.3077	0.5863	51.72	7.995	-0.046345	0.002227
Citrus trifoliata	MW207297	89	0.3177	0.0603	0.1875	0.5448	0.4297	0.0511	0.3077	0.5863	52.17	7.73	0.018405	0.000472
Citrus unshiu	MZ324823	88	0.3116	0.05	0.1875	0.5043	0.4289	0.0515	0.3077	0.5863	52.03	7.8	-0.000962	1e-06
Note: This table presents comprehensive statistical measures for neutrality analysis across 35 Citrus species. GC3 represents GC content at the third codon position; GC12 represents GC content at the first and second codon positions; ENC represents Effective Number of Codons (range: 20-61); SD represents standard deviation; R² indicates the coefficient of determination from linear regression anal…

## Sheet: Table S4B
Table S4B. Statistical summary by gene functional categories in Citrus chloroplast genomes
Gene Function	Number of Genes	Mean GC3	Mean GC12	Mean ENC	SD GC3	SD GC12	SD ENC
Photosystem I	175	0.3414	0.4392	56.07	0.0381	0.0569	4.08
Photosystem II	517	0.3386	0.4317	49.27	0.052	0.056	11.38
Cytochrome b/f complex	210	0.3061	0.4406	50.18	0.0593	0.0199	10.61
ATP synthase	211	0.3045	0.4654	53.54	0.0138	0.0526	4.14
NADH dehydrogenase	417	0.2939	0.409	52.87	0.0344	0.0235	5.43
RubisCO large subunit	35	0.3317	0.5097	51.42	0.0017	0.0007	0.7
RNA polymerase	140	0.309	0.428	52.3	0.0115	0.021	1.84
Small ribosomal protein	521	0.2885	0.4474	52.39	0.0691	0.0536	6.52
Large ribosomal protein	410	0.2985	0.4358	49.81	0.0265	0.0455	9.25
clpP, matK, infA	166	0.3201	0.4028	55.09	0.0623	0.0507	5.53
Hypothetical reading frame	236	0.3496	0.3865	52.37	0.0586	0.0395	4.97
Other	58	0.3338	0.4029	56.16	0.0795	0.0464	4.06
Note: This table presents neutrality analysis parameters grouped by gene functional categories following CPGView standard classification system for chloroplast genomes. Functional categories include: Photosystem I & II (photosynthetic electron transport), Cytochrome b/f complex (photosynthetic electron transport chain), ATP synthase (ATP synthesis), NADH dehydrogenase (respiratory electron transp…

## Sheet: Table S4C
Table S4C. Linear regression parameters of neutrality analysis for 35 Citrus species
Species	Slope	Intercept	R²
Citrus aurantiifolia	0.0875	0.402	0.0134
Citrus aurantium	0.0679	0.4093	0.0053
Citrus australasica	-0.1124	0.4626	0.0152
Citrus australis	-0.0284	0.4395	0.0008
Citrus cavaleriei	-0.0799	0.453	0.0067
Citrus clementina	0.0513	0.4144	0.0037
Citrus depressa	-0.0197	0.4358	0.0004
Citrus erythrosa	-0.0463	0.4457	0.0022
Citrus hindsii	0.0418	0.4178	0.0024
Citrus hystrix	-0.0183	0.4378	0.0003
Citrus indica	-0.0454	0.4431	0.002
Citrus jambhiri	-0.0284	0.4399	0.0008
Citrus japonica	0.0412	0.418	0.0023
Citrus junos	-0.0286	0.44	0.0008
Citrus keraji	-0.0314	0.4406	0.001
Citrus latipes	0.1118	0.3947	0.0177
Citrus limon	-0.0856	0.4548	0.0078
Citrus limonia	-0.0354	0.4423	0.0013
Citrus madurensis	-0.0253	0.4385	0.0006
Citrus mangshanensis	-0.0139	0.4354	0.0002
Citrus maxima	-0.1182	0.4655	0.0149
Citrus medica	-0.0106	0.434	0.0001
Citrus micrantha	-0.0281	0.4407	0.0009
Citrus nobilis	-0.0262	0.4395	0.0007
Citrus oto	-0.0462	0.4457	0.0022
Citrus paradisi	-0.0465	0.4457	0.0022
Citrus platymamma	-0.0863	0.455	0.008
Citrus polytrifolia	0.0764	0.4063	0.0103
Citrus reticulata	-0.1181	0.4656	0.015
Citrus sinensis	-0.0193	0.4364	0.0003
Citrus tachibana	-0.0343	0.4423	0.0012
Citrus tangerina	-0.0262	0.4395	0.0007
Citrus tarogayo	-0.0463	0.4457	0.0022
Citrus trifoliata	0.0184	0.4239	0.0005
Citrus unshiu	-0.001	0.4292	0
Note: This table presents linear regression parameters from neutrality plot analysis (GC12 vs GC3) for each of the 35 analyzed Citrus species. Linear regression equation: GC12 = Slope × GC3 + Intercept. R² indicates the coefficient of determination measuring the strength of linear relationship between GC12 and GC3. Higher R² values suggest stronger correlations and more uniform evolutionary press…
