# Supplementary material for: Integrative chloroplast omics in citrus: computational insights into genomic structural adaptation and phylogenetic relationships from 35 species
Source: Front Plant Sci. 2026 Jan 29;17:1769665. doi: 10.3389/fpls.2026.1769665 (PMC12894334; doi:10.3389/fpls.2026.1769665)
Supplement: Supplementary Table 6 — Parity Rule 2 (PR2) Analysis of Base Composition at Third Codon Positions in Citrus Chloroplast Genomes. [file Table6.xlsx]

## Sheet: Table S5A
Table S5A. Statistical summary of codon usage bias analysis for 35 Citrus species chloroplast genomes
Citrus Species	GenBank Accession	No. of genes	Mean G₃/(G₃+C₃)	Mean A₃/(A₃+T₃)	Mean ENC	SD G₃/(G₃+C₃)	SD A₃/(A₃+T₃)	SD ENC
Citrus aurantiifolia	KJ865401	93	0.5368	0.4692	51.97	0.0911	0.0717	7.96
Citrus aurantium	MT106672	90	0.5369	0.469	51.78	0.0922	0.0727	7.98
Citrus australasica	MZ929414	88	0.5354	0.4699	51.86	0.0951	0.0764	8.01
Citrus australis	ON872190	87	0.5346	0.4666	52.05	0.0912	0.0675	7.93
Citrus cavaleriei	MT880606	89	0.539	0.474	52.02	0.0928	0.076	7.66
Citrus clementina	MW207298	88	0.5365	0.472	51.61	0.0918	0.0732	8.04
Citrus depressa	LC218435	88	0.5363	0.469	51.85	0.0913	0.0695	8.06
Citrus erythrosa	MW722946	88	0.5374	0.466	51.72	0.0931	0.0652	7.99
Citrus hindsii	OM773617	89	0.5384	0.4713	52.13	0.0936	0.0731	7.86
Citrus hystrix	PQ149287	87	0.5367	0.4644	51.91	0.0948	0.0654	8.05
Citrus indica	ON872191	88	0.5372	0.4686	52.33	0.0938	0.0688	7.92
Citrus jambhiri	ON872192	88	0.5362	0.4668	52.03	0.0919	0.0657	7.93
Citrus japonica	OM773616	89	0.5384	0.4713	52.19	0.0936	0.0731	7.79
Citrus junos	ON065547	88	0.5375	0.4666	52.08	0.0932	0.0661	7.9
Citrus keraji	ON065548	88	0.5373	0.4669	51.94	0.0931	0.0659	7.87
Citrus latipes	LC794892	91	0.5392	0.4677	51.85	0.0906	0.0726	8.05
Citrus limon	MT880608	89	0.539	0.4727	51.46	0.0928	0.075	7.96
Citrus limonia	ON872193	88	0.5357	0.4663	52.03	0.0923	0.0664	7.94
Citrus madurensis	ON065549	88	0.538	0.4662	52.08	0.0937	0.066	7.98
Citrus mangshanensis	ON065550	88	0.5384	0.4672	52.2	0.0924	0.0665	7.6
Citrus maxima	PV928964	85	0.5399	0.472	51.6	0.0942	0.0757	7.9
Citrus medica	PX404588	86	0.5358	0.4666	52.24	0.0944	0.0662	7.76
Citrus micrantha	ON597621	95	0.5338	0.4664	52.1	0.0932	0.0636	7.87
Citrus nobilis	ON872195	88	0.536	0.4669	52	0.092	0.066	7.93
Citrus oto	ON065551	88	0.5374	0.466	51.72	0.0931	0.0652	7.99
Citrus paradisi	ON065554	88	0.5376	0.466	51.72	0.093	0.0653	8
Citrus platymamma	KR259987	89	0.5391	0.4727	51.46	0.0927	0.0749	7.95
Citrus polytrifolia	MK250977	93	0.5386	0.4696	52.25	0.091	0.0724	7.69
Citrus reticulata	PV928963	85	0.5398	0.472	51.6	0.0943	0.0756	7.9
Citrus sinensis	ON641345	87	0.5387	0.4701	51.58	0.0937	0.0734	7.84
Citrus tachibana	ON065552	87	0.5365	0.4667	52.23	0.093	0.0665	7.76
Citrus tangerina	ON872196	88	0.536	0.4669	52	0.092	0.066	7.93
Citrus tarogayo	ON065553	88	0.5374	0.466	51.72	0.0931	0.0652	7.99
Citrus trifoliata	MW207297	89	0.5376	0.4707	52.17	0.0926	0.0736	7.73
Citrus unshiu	MZ324823	88	0.536	0.4722	52.03	0.0921	0.0738	7.8
Note: This table presents comprehensive descriptive statistics for PR2 plot parameters across 35 Citrus species representing the major evolutionary diversity within the economically important citrus genus. The analysis includes protein-coding gene counts, mean and standard deviation values for G₃/(G₃+C₃) ratio, A₃/(A₃+T₃) ratio, and Effective Number of Codons (ENC) for each species. Species nomen…

## Sheet: Table S5B
Table S5B. Statistical summary of codon usage bias analysis by gene functional categories in 35 Citrus species chloroplast genomes
Gene Function	No. of genes	Mean G₃/(G₃+C₃)	Mean A₃/(A₃+T₃)	Mean ENC	SD G₃/(G₃+C₃)	SD A₃/(A₃+T₃)	SD ENC
Photosystem I	175	0.5677	0.4607	56.07	0.0478	0.0821	4.08
Photosystem II	517	0.4731	0.4246	49.27	0.1128	0.0788	11.38
Cytochrome b/f complex	210	0.5596	0.4535	50.18	0.1451	0.0572	10.61
ATP synthase	211	0.5683	0.4645	53.54	0.1111	0.0467	4.14
NADH dehydrogenase	417	0.5241	0.436	52.87	0.062	0.0386	5.43
RubisCO large subunit	35	0.5078	0.4055	51.42	0.0046	0.0012	0.7
RNA polymerase	140	0.5836	0.478	52.3	0.0229	0.0112	1.84
Small ribosomal protein	521	0.5336	0.5217	52.39	0.0625	0.0476	6.52
Large ribosomal protein	410	0.5792	0.5082	49.81	0.1037	0.0504	9.25
clpP, matK, infA	166	0.5264	0.4256	55.09	0.0405	0.0611	5.53
Hypothetical reading frame	236	0.5478	0.4945	52.37	0.0233	0.084	4.97
Other	58	0.5505	0.4673	56.16	0.0493	0.0343	4.06
Note: This table presents detailed descriptive statistics for PR2 plot parameters grouped by gene functional categories following CPGView standard classification system, based on comprehensive analysis of 35 Citrus species chloroplast genomes. The functional categories include: Photosystem I, Photosystem II, Cytochrome b/f complex, ATP synthase, NADH dehydrogenase, RubisCO large subunit, RNA poly…
