# Supplementary material for: Integrative chloroplast omics in citrus: computational insights into genomic structural adaptation and phylogenetic relationships from 35 species
Source: Front Plant Sci. 2026 Jan 29;17:1769665. doi: 10.3389/fpls.2026.1769665 (PMC12894334; doi:10.3389/fpls.2026.1769665)
Supplement: Supplementary Table 7 — Coordinates of Genes in Correspondence Analysis (COA) Space Based on Codon Usage in 35 Citrus Species. [file Table7.xlsx]

## Sheet: Table S6A
Table S6A. Correspondence Analysis (COA) summary statistics for Citrus species chloroplast genomes
Species	GenBank Accession	No. of genes	No. of codons	Axis 1 (%)	Axis 2 (%)	Total variance (%)	Eigenvalue 1	Eigenvalue 2
Citrus aurantiifolia	KJ865401	93	59	8.68	7.7	16.38	0.0488	0.0433
Citrus platymamma	KR259987	89	59	9.04	7.39	16.43	0.0513	0.042
Citrus depressa	LC218435	88	59	7.98	7.59	15.57	0.0429	0.0408
Citrus latipes	LC794892	91	59	8.97	7.68	16.65	0.0495	0.0424
Citrus polytrifolia	MK250977	93	59	8.6	8.19	16.79	0.0489	0.0466
Citrus aurantium	MT106672	90	59	8.72	7.36	16.08	0.048	0.0405
Citrus cavaleriei	MT880606	89	59	8.89	7.4	16.3	0.0493	0.041
Citrus limon	MT880608	89	59	9.04	7.39	16.44	0.0513	0.042
Citrus trifoliata	MW207297	89	59	8.7	7.72	16.43	0.0472	0.0419
Citrus clementina	MW207298	88	59	8.75	7.58	16.33	0.0492	0.0427
Citrus erythrosa	MW722946	88	59	7.81	7.17	14.98	0.0421	0.0386
Citrus unshiu	MZ324823	88	59	8.77	7.55	16.32	0.047	0.0405
Citrus australasica	MZ929414	88	59	8.84	7.5	16.34	0.0489	0.0414
Citrus japonica	OM773616	89	59	8.36	7.97	16.33	0.0468	0.0447
Citrus hindsii	OM773617	89	59	8.33	7.96	16.28	0.0468	0.0447
Citrus junos	ON065547	88	59	7.97	6.95	14.92	0.0424	0.037
Citrus keraji	ON065548	88	59	7.84	6.92	14.75	0.042	0.0371
Citrus madurensis	ON065549	88	59	8.02	6.97	14.99	0.0426	0.0371
Citrus mangshanensis	ON065550	88	59	8.06	7.19	15.25	0.0424	0.0378
Citrus oto	ON065551	88	59	7.82	7.17	14.98	0.0421	0.0386
Citrus tachibana	ON065552	87	59	8.09	7.05	15.14	0.0426	0.0371
Citrus tarogayo	ON065553	88	59	7.81	7.17	14.98	0.0421	0.0386
Citrus paradisi	ON065554	88	59	7.79	7.17	14.97	0.042	0.0386
Citrus micrantha	ON597621	95	59	7.46	7.1	14.56	0.0396	0.0376
Citrus sinensis	ON641345	87	59	8.7	7.31	16.01	0.0485	0.0407
Citrus australis	ON872190	87	59	8.24	7.18	15.42	0.0433	0.0377
Citrus indica	ON872191	88	59	8.07	7.1	15.16	0.0435	0.0383
Citrus jambhiri	ON872192	88	59	8.04	6.94	14.99	0.0429	0.037
Citrus limonia	ON872193	88	59	7.96	6.92	14.88	0.0426	0.037
Citrus nobilis	ON872195	88	59	8.07	6.94	15.01	0.043	0.037
Citrus tangerina	ON872196	88	59	8.07	6.94	15.01	0.043	0.037
Citrus hystrix	PQ149287	87	59	7.88	7.09	14.97	0.0427	0.0385
Citrus reticulata	PV928963	85	59	9.26	7.36	16.62	0.0522	0.0415
Citrus maxima	PV928964	85	59	9.24	7.36	16.6	0.0521	0.0415
Citrus medica	PX404588	86	59	8.34	7.43	15.78	0.044	0.0392
Note: This table presents comprehensive statistics from Correspondence Analysis (COA) of synonymous codon usage patterns across 35 Citrus species chloroplast genomes. The analysis includes the number of protein-coding genes and codons analyzed, variance contribution percentages for the first two axes, total variance explained by the first two dimensions, and corresponding eigenvalues. Axis 1 and …
