# Supplementary material for: Integrative chloroplast omics in citrus: computational insights into genomic structural adaptation and phylogenetic relationships from 35 species
Source: Front Plant Sci. 2026 Jan 29;17:1769665. doi: 10.3389/fpls.2026.1769665 (PMC12894334; doi:10.3389/fpls.2026.1769665)
Supplement: Supplementary file 8 [file DataSheet1.csv]

Species_1	Gene_Name	Species_2	Gene_Name_2	Ka_Rate	Ks_Rate	Ka_Ks_Ratio	Gene_Type	Gene_Function	Selection_Category	Significance_Level
PX404588	atpF	MK250977	atpF	0.00503037	0.00364921	1.37848	ATPF	ATP synthase	Positive Selection	Moderately Significant
MW207297	atpF	PX404588	atpF	0.00505409	0.00366707	1.37824	ATPF	ATP synthase	Positive Selection	Moderately Significant
LC218435	atpF	OM773617	atpF	0.00504142	0.00370081	1.36224	ATPF	ATP synthase	Positive Selection	Moderately Significant
LC218435	atpF	OM773616	atpF	0.00504142	0.00370081	1.36224	ATPF	ATP synthase	Positive Selection	Moderately Significant
LC218435	atpF	ON065549	atpF	0.00504142	0.00370081	1.36224	ATPF	ATP synthase	Positive Selection	Moderately Significant
PV928964	atpA	PX404588	atpA	0.00348506	0.00270337	1.28915	ATPA	ATP synthase	Positive Selection	Moderately Significant
PX404588	atpA	PV928963	atpA	0.00348506	0.00270337	1.28915	ATPA	ATP synthase	Positive Selection	Moderately Significant
PX404588	atpA	ON641345	atpA	0.00348506	0.00270337	1.28915	ATPA	ATP synthase	Positive Selection	Moderately Significant
PX404588	atpA	MT106672	atpA	0.00348506	0.00270337	1.28915	ATPA	ATP synthase	Positive Selection	Moderately Significant
PX404588	atpA	ON065554	atpA	0.00348506	0.00270337	1.28915	ATPA	ATP synthase	Positive Selection	Moderately Significant
PX404588	atpA	KR259987	atpA	0.00348506	0.00270337	1.28915	ATPA	ATP synthase	Positive Selection	Moderately Significant
PX404588	atpA	MT880608	atpA	0.00348506	0.00270337	1.28915	ATPA	ATP synthase	Positive Selection	Moderately Significant
PX404588	atpA	LC794892	atpA	0.00348506	0.00270337	1.28915	ATPA	ATP synthase	Positive Selection	Moderately Significant
PX404588	atpA	ON065553	atpA	0.00348506	0.00270337	1.28915	ATPA	ATP synthase	Positive Selection	Moderately Significant
PX404588	atpA	ON065551	atpA	0.00348506	0.00270337	1.28915	ATPA	ATP synthase	Positive Selection	Moderately Significant
PX404588	atpA	ON065548	atpA	0.00348506	0.00270337	1.28915	ATPA	ATP synthase	Positive Selection	Moderately Significant
PX404588	atpA	MW722946	atpA	0.00348506	0.00270337	1.28915	ATPA	ATP synthase	Positive Selection	Moderately Significant
ON597621	atpA	PX404588	atpA	0.00348454	0.00270464	1.28836	ATPA	ATP synthase	Positive Selection	Moderately Significant
PX404588	atpA	KJ865401	atpA	0.00348454	0.00270464	1.28836	ATPA	ATP synthase	Positive Selection	Moderately Significant
PX404588	atpA	PQ149287	atpA	0.00348454	0.00270464	1.28836	ATPA	ATP synthase	Positive Selection	Moderately Significant
MW207297	atpF	ON065552	atpF	0.00403053	0.0036598	1.1013	ATPF	ATP synthase	Positive Selection	Marginally Significant
ON065552	atpF	MK250977	atpF	0.00401968	0.0036555	1.09963	ATPF	ATP synthase	Positive Selection	Marginally Significant
LC218435	atpF	MK250977	atpF	0.00401186	0.00368161	1.0897	ATPF	ATP synthase	Positive Selection	Marginally Significant
LC218435	atpF	MW207297	atpF	0.00403072	0.0036998	1.08944	ATPF	ATP synthase	Positive Selection	Marginally Significant
ON872193	atpF	MK250977	atpF	0.00400141	0.00367626	1.08845	ATPF	ATP synthase	Positive Selection	Marginally Significant
MW207297	atpF	ON872193	atpF	0.00402017	0.00369439	1.08818	ATPF	ATP synthase	Positive Selection	Marginally Significant
PX404588	atpA	ON065550	atpA	0.00261149	0.0027059	0.96511	ATPA	ATP synthase	Relaxed Purifying Selection	Not Significant
PV928964	atpF	MT880606	atpF	0.00303021	0.00365897	0.82816	ATPF	ATP synthase	Relaxed Purifying Selection	Not Significant
ON065554	atpF	MT880606	atpF	0.00303021	0.00365897	0.82816	ATPF	ATP synthase	Relaxed Purifying Selection	Not Significant
ON872190	atpF	PX404588	atpF	0.00302265	0.00365199	0.827672	ATPF	ATP synthase	Relaxed Purifying Selection	Not Significant
MW207297	atpF	ON872196	atpF	0.00302139	0.00365749	0.826085	ATPF	ATP synthase	Relaxed Purifying Selection	Not Significant
MW207297	atpF	ON872195	atpF	0.00302139	0.00365749	0.826085	ATPF	ATP synthase	Relaxed Purifying Selection	Not Significant
MW207297	atpF	MZ324823	atpF	0.00302139	0.00365749	0.826085	ATPF	ATP synthase	Relaxed Purifying Selection	Not Significant
MW207297	atpF	MW207298	atpF	0.00302139	0.00365749	0.826085	ATPF	ATP synthase	Relaxed Purifying Selection	Not Significant
ON872190	atpF	ON065552	atpF	0.00302068	0.00366062	0.825183	ATPF	ATP synthase	Relaxed Purifying Selection	Not Significant
ON872196	atpF	MK250977	atpF	0.00301326	0.00365319	0.82483	ATPF	ATP synthase	Relaxed Purifying Selection	Not Significant
ON872195	atpF	MK250977	atpF	0.00301326	0.00365319	0.82483	ATPF	ATP synthase	Relaxed Purifying Selection	Not Significant
MZ324823	atpF	MK250977	atpF	0.00301326	0.00365319	0.82483	ATPF	ATP synthase	Relaxed Purifying Selection	Not Significant
MK250977	atpF	MW207298	atpF	0.00301326	0.00365319	0.82483	ATPF	ATP synthase	Relaxed Purifying Selection	Not Significant
PV928964	atpF	PX404588	atpF	0.003027	0.00367306	0.824109	ATPF	ATP synthase	Relaxed Purifying Selection	Not Significant
PX404588	atpF	ON065554	atpF	0.003027	0.00367306	0.824109	ATPF	ATP synthase	Relaxed Purifying Selection	Not Significant
PX404588	atpF	MZ929414	atpF	0.00505555	0.00734445	0.68835	ATPF	ATP synthase	Relaxed Purifying Selection	Not Significant
LC218435	atpA	PX404588	atpA	0.00174077	0.00270211	0.644225	ATPA	ATP synthase	Relaxed Purifying Selection	Not Significant
PX404588	atpA	ON872193	atpA	0.00174077	0.00270211	0.644225	ATPA	ATP synthase	Relaxed Purifying Selection	Not Significant
PX404588	atpA	ON872192	atpA	0.00174077	0.00270211	0.644225	ATPA	ATP synthase	Relaxed Purifying Selection	Not Significant
PX404588	atpA	ON872196	atpA	0.00174077	0.00270211	0.644225	ATPA	ATP synthase	Relaxed Purifying Selection	Not Significant
PX404588	atpA	ON872195	atpA	0.00174077	0.00270211	0.644225	ATPA	ATP synthase	Relaxed Purifying Selection	Not Significant
PX404588	atpA	OM773617	atpA	0.00174077	0.00270211	0.644225	ATPA	ATP synthase	Relaxed Purifying Selection	Not Significant
PX404588	atpA	OM773616	atpA	0.00174077	0.00270211	0.644225	ATPA	ATP synthase	Relaxed Purifying Selection	Not Significant
PX404588	atpA	MZ324823	atpA	0.00174077	0.00270211	0.644225	ATPA	ATP synthase	Relaxed Purifying Selection	Not Significant
PX404588	atpA	ON065552	atpA	0.00174077	0.00270211	0.644225	ATPA	ATP synthase	Relaxed Purifying Selection	Not Significant
PX404588	atpA	ON065549	atpA	0.00174077	0.00270211	0.644225	ATPA	ATP synthase	Relaxed Purifying Selection	Not Significant
PX404588	atpA	MW207298	atpA	0.00174077	0.00270211	0.644225	ATPA	ATP synthase	Relaxed Purifying Selection	Not Significant
ON872190	atpA	PV928964	atpA	0.00174051	0.00270337	0.643828	ATPA	ATP synthase	Relaxed Purifying Selection	Not Significant
ON872190	atpA	PV928963	atpA	0.00174051	0.00270337	0.643828	ATPA	ATP synthase	Relaxed Purifying Selection	Not Significant
ON872190	atpA	ON641345	atpA	0.00174051	0.00270337	0.643828	ATPA	ATP synthase	Relaxed Purifying Selection	Not Significant
ON872190	atpA	MT106672	atpA	0.00174051	0.00270337	0.643828	ATPA	ATP synthase	Relaxed Purifying Selection	Not Significant
ON872190	atpA	ON065554	atpA	0.00174051	0.00270337	0.643828	ATPA	ATP synthase	Relaxed Purifying Selection	Not Significant
ON872190	atpA	KR259987	atpA	0.00174051	0.00270337	0.643828	ATPA	ATP synthase	Relaxed Purifying Selection	Not Significant
ON872190	atpA	MT880608	atpA	0.00174051	0.00270337	0.643828	ATPA	ATP synthase	Relaxed Purifying Selection	Not Significant
ON872190	atpA	LC794892	atpA	0.00174051	0.00270337	0.643828	ATPA	ATP synthase	Relaxed Purifying Selection	Not Significant
ON872190	atpA	ON065553	atpA	0.00174051	0.00270337	0.643828	ATPA	ATP synthase	Relaxed Purifying Selection	Not Significant
ON872190	atpA	ON065551	atpA	0.00174051	0.00270337	0.643828	ATPA	ATP synthase	Relaxed Purifying Selection	Not Significant
ON872190	atpA	ON065548	atpA	0.00174051	0.00270337	0.643828	ATPA	ATP synthase	Relaxed Purifying Selection	Not Significant
ON872190	atpA	MW722946	atpA	0.00174051	0.00270337	0.643828	ATPA	ATP synthase	Relaxed Purifying Selection	Not Significant
ON872191	atpA	PV928964	atpA	0.00174051	0.00270337	0.643828	ATPA	ATP synthase	Relaxed Purifying Selection	Not Significant
ON872191	atpA	PV928963	atpA	0.00174051	0.00270337	0.643828	ATPA	ATP synthase	Relaxed Purifying Selection	Not Significant
ON872191	atpA	ON641345	atpA	0.00174051	0.00270337	0.643828	ATPA	ATP synthase	Relaxed Purifying Selection	Not Significant
ON872191	atpA	MT106672	atpA	0.00174051	0.00270337	0.643828	ATPA	ATP synthase	Relaxed Purifying Selection	Not Significant
ON872191	atpA	ON065554	atpA	0.00174051	0.00270337	0.643828	ATPA	ATP synthase	Relaxed Purifying Selection	Not Significant
ON872191	atpA	KR259987	atpA	0.00174051	0.00270337	0.643828	ATPA	ATP synthase	Relaxed Purifying Selection	Not Significant
ON872191	atpA	MT880608	atpA	0.00174051	0.00270337	0.643828	ATPA	ATP synthase	Relaxed Purifying Selection	Not Significant
ON872191	atpA	LC794892	atpA	0.00174051	0.00270337	0.643828	ATPA	ATP synthase	Relaxed Purifying Selection	Not Significant
ON872191	atpA	ON065553	atpA	0.00174051	0.00270337	0.643828	ATPA	ATP synthase	Relaxed Purifying Selection	Not Significant
ON872191	atpA	ON065551	atpA	0.00174051	0.00270337	0.643828	ATPA	ATP synthase	Relaxed Purifying Selection	Not Significant
ON872191	atpA	ON065548	atpA	0.00174051	0.00270337	0.643828	ATPA	ATP synthase	Relaxed Purifying Selection	Not Significant
ON872191	atpA	MW722946	atpA	0.00174051	0.00270337	0.643828	ATPA	ATP synthase	Relaxed Purifying Selection	Not Significant
PV928964	atpA	MZ929414	atpA	0.00174051	0.00270337	0.643828	ATPA	ATP synthase	Relaxed Purifying Selection	Not Significant
PV928963	atpA	MZ929414	atpA	0.00174051	0.00270337	0.643828	ATPA	ATP synthase	Relaxed Purifying Selection	Not Significant
ON641345	atpA	MZ929414	atpA	0.00174051	0.00270337	0.643828	ATPA	ATP synthase	Relaxed Purifying Selection	Not Significant
MT106672	atpA	MZ929414	atpA	0.00174051	0.00270337	0.643828	ATPA	ATP synthase	Relaxed Purifying Selection	Not Significant
ON065554	atpA	MZ929414	atpA	0.00174051	0.00270337	0.643828	ATPA	ATP synthase	Relaxed Purifying Selection	Not Significant
KR259987	atpA	MZ929414	atpA	0.00174051	0.00270337	0.643828	ATPA	ATP synthase	Relaxed Purifying Selection	Not Significant
MT880608	atpA	MZ929414	atpA	0.00174051	0.00270337	0.643828	ATPA	ATP synthase	Relaxed Purifying Selection	Not Significant
LC794892	atpA	MZ929414	atpA	0.00174051	0.00270337	0.643828	ATPA	ATP synthase	Relaxed Purifying Selection	Not Significant
ON065553	atpA	MZ929414	atpA	0.00174051	0.00270337	0.643828	ATPA	ATP synthase	Relaxed Purifying Selection	Not Significant
ON065551	atpA	MZ929414	atpA	0.00174051	0.00270337	0.643828	ATPA	ATP synthase	Relaxed Purifying Selection	Not Significant
ON065548	atpA	MZ929414	atpA	0.00174051	0.00270337	0.643828	ATPA	ATP synthase	Relaxed Purifying Selection	Not Significant
MZ929414	atpA	MW722946	atpA	0.00174051	0.00270337	0.643828	ATPA	ATP synthase	Relaxed Purifying Selection	Not Significant
ON872190	atpA	ON597621	atpA	0.00174024	0.00270464	0.64343	ATPA	ATP synthase	Relaxed Purifying Selection	Not Significant
ON872190	atpA	KJ865401	atpA	0.00174024	0.00270464	0.64343	ATPA	ATP synthase	Relaxed Purifying Selection	Not Significant
ON872190	atpA	PQ149287	atpA	0.00174024	0.00270464	0.64343	ATPA	ATP synthase	Relaxed Purifying Selection	Not Significant
ON872191	atpA	ON597621	atpA	0.00174024	0.00270464	0.64343	ATPA	ATP synthase	Relaxed Purifying Selection	Not Significant
ON872191	atpA	KJ865401	atpA	0.00174024	0.00270464	0.64343	ATPA	ATP synthase	Relaxed Purifying Selection	Not Significant
ON872191	atpA	PQ149287	atpA	0.00174024	0.00270464	0.64343	ATPA	ATP synthase	Relaxed Purifying Selection	Not Significant
ON597621	atpA	MZ929414	atpA	0.00174024	0.00270464	0.64343	ATPA	ATP synthase	Relaxed Purifying Selection	Not Significant
KJ865401	atpA	MZ929414	atpA	0.00174024	0.00270464	0.64343	ATPA	ATP synthase	Relaxed Purifying Selection	Not Significant
PQ149287	atpA	MZ929414	atpA	0.00174024	0.00270464	0.64343	ATPA	ATP synthase	Relaxed Purifying Selection	Not Significant
PV928964	atpA	MW207297	atpA	0.00348506	0.00541653	0.643413	ATPA	ATP synthase	Relaxed Purifying Selection	Not Significant
PV928964	atpA	MK250977	atpA	0.00348506	0.00541653	0.643413	ATPA	ATP synthase	Relaxed Purifying Selection	Not Significant
MW207297	atpA	PV928963	atpA	0.00348506	0.00541653	0.643413	ATPA	ATP synthase	Relaxed Purifying Selection	Not Significant
MW207297	atpA	ON641345	atpA	0.00348506	0.00541653	0.643413	ATPA	ATP synthase	Relaxed Purifying Selection	Not Significant
MW207297	atpA	MT106672	atpA	0.00348506	0.00541653	0.643413	ATPA	ATP synthase	Relaxed Purifying Selection	Not Significant
MW207297	atpA	ON065554	atpA	0.00348506	0.00541653	0.643413	ATPA	ATP synthase	Relaxed Purifying Selection	Not Significant
MW207297	atpA	KR259987	atpA	0.00348506	0.00541653	0.643413	ATPA	ATP synthase	Relaxed Purifying Selection	Not Significant
MW207297	atpA	MT880608	atpA	0.00348506	0.00541653	0.643413	ATPA	ATP synthase	Relaxed Purifying Selection	Not Significant
MW207297	atpA	LC794892	atpA	0.00348506	0.00541653	0.643413	ATPA	ATP synthase	Relaxed Purifying Selection	Not Significant
MW207297	atpA	ON065553	atpA	0.00348506	0.00541653	0.643413	ATPA	ATP synthase	Relaxed Purifying Selection	Not Significant
MW207297	atpA	ON065551	atpA	0.00348506	0.00541653	0.643413	ATPA	ATP synthase	Relaxed Purifying Selection	Not Significant
MW207297	atpA	ON065548	atpA	0.00348506	0.00541653	0.643413	ATPA	ATP synthase	Relaxed Purifying Selection	Not Significant
MW207297	atpA	MW722946	atpA	0.00348506	0.00541653	0.643413	ATPA	ATP synthase	Relaxed Purifying Selection	Not Significant
PV928963	atpA	MK250977	atpA	0.00348506	0.00541653	0.643413	ATPA	ATP synthase	Relaxed Purifying Selection	Not Significant
ON641345	atpA	MK250977	atpA	0.00348506	0.00541653	0.643413	ATPA	ATP synthase	Relaxed Purifying Selection	Not Significant
MT106672	atpA	MK250977	atpA	0.00348506	0.00541653	0.643413	ATPA	ATP synthase	Relaxed Purifying Selection	Not Significant
ON065554	atpA	MK250977	atpA	0.00348506	0.00541653	0.643413	ATPA	ATP synthase	Relaxed Purifying Selection	Not Significant
KR259987	atpA	MK250977	atpA	0.00348506	0.00541653	0.643413	ATPA	ATP synthase	Relaxed Purifying Selection	Not Significant
MT880608	atpA	MK250977	atpA	0.00348506	0.00541653	0.643413	ATPA	ATP synthase	Relaxed Purifying Selection	Not Significant
LC794892	atpA	MK250977	atpA	0.00348506	0.00541653	0.643413	ATPA	ATP synthase	Relaxed Purifying Selection	Not Significant
ON065553	atpA	MK250977	atpA	0.00348506	0.00541653	0.643413	ATPA	ATP synthase	Relaxed Purifying Selection	Not Significant
ON065551	atpA	MK250977	atpA	0.00348506	0.00541653	0.643413	ATPA	ATP synthase	Relaxed Purifying Selection	Not Significant
ON065548	atpA	MK250977	atpA	0.00348506	0.00541653	0.643413	ATPA	ATP synthase	Relaxed Purifying Selection	Not Significant
MK250977	atpA	MW722946	atpA	0.00348506	0.00541653	0.643413	ATPA	ATP synthase	Relaxed Purifying Selection	Not Significant
MW207297	atpA	ON597621	atpA	0.00348454	0.00541906	0.643015	ATPA	ATP synthase	Relaxed Purifying Selection	Not Significant
MW207297	atpA	KJ865401	atpA	0.00348454	0.00541906	0.643015	ATPA	ATP synthase	Relaxed Purifying Selection	Not Significant
MW207297	atpA	PQ149287	atpA	0.00348454	0.00541906	0.643015	ATPA	ATP synthase	Relaxed Purifying Selection	Not Significant
ON597621	atpA	MK250977	atpA	0.00348454	0.00541906	0.643015	ATPA	ATP synthase	Relaxed Purifying Selection	Not Significant
KJ865401	atpA	MK250977	atpA	0.00348454	0.00541906	0.643015	ATPA	ATP synthase	Relaxed Purifying Selection	Not Significant
PQ149287	atpA	MK250977	atpA	0.00348454	0.00541906	0.643015	ATPA	ATP synthase	Relaxed Purifying Selection	Not Significant
MT880608	atpB	MT880606	atpB	0.00149448	0.00232697	0.642245	ATPB	ATP synthase	Relaxed Purifying Selection	Not Significant
MT106672	atpF	OM773617	atpF	0.00405439	0.00734188	0.552227	ATPF	ATP synthase	Relaxed Purifying Selection	Not Significant
MT106672	atpF	OM773616	atpF	0.00405439	0.00734188	0.552227	ATPF	ATP synthase	Relaxed Purifying Selection	Not Significant
MT106672	atpF	ON065549	atpF	0.00405439	0.00734188	0.552227	ATPF	ATP synthase	Relaxed Purifying Selection	Not Significant
OM773617	atpF	MT880608	atpF	0.00405439	0.00734188	0.552227	ATPF	ATP synthase	Relaxed Purifying Selection	Not Significant
OM773616	atpF	MT880608	atpF	0.00405439	0.00734188	0.552227	ATPF	ATP synthase	Relaxed Purifying Selection	Not Significant
MT880608	atpF	ON065549	atpF	0.00405439	0.00734188	0.552227	ATPF	ATP synthase	Relaxed Purifying Selection	Not Significant
LC794892	atpF	MT880606	atpF	0.00201913	0.00365665	0.55218	ATPF	ATP synthase	Relaxed Purifying Selection	Not Significant
PX404588	atpF	MT880606	atpF	0.00403291	0.00732184	0.550805	ATPF	ATP synthase	Relaxed Purifying Selection	Not Significant
OM773617	atpF	MT880606	atpF	0.00200827	0.00364808	0.5505	ATPF	ATP synthase	Relaxed Purifying Selection	Not Significant
OM773616	atpF	MT880606	atpF	0.00200827	0.00364808	0.5505	ATPF	ATP synthase	Relaxed Purifying Selection	Not Significant
ON065549	atpF	MT880606	atpF	0.00200827	0.00364808	0.5505	ATPF	ATP synthase	Relaxed Purifying Selection	Not Significant
ON872190	atpF	ON872196	atpF	0.00201279	0.0036583	0.550197	ATPF	ATP synthase	Relaxed Purifying Selection	Not Significant
ON872190	atpF	ON872195	atpF	0.00201279	0.0036583	0.550197	ATPF	ATP synthase	Relaxed Purifying Selection	Not Significant
ON872190	atpF	MZ324823	atpF	0.00201279	0.0036583	0.550197	ATPF	ATP synthase	Relaxed Purifying Selection	Not Significant
ON872190	atpF	MW207298	atpF	0.00201279	0.0036583	0.550197	ATPF	ATP synthase	Relaxed Purifying Selection	Not Significant
ON065552	atpF	MZ929414	atpF	0.00403169	0.00732988	0.550035	ATPF	ATP synthase	Relaxed Purifying Selection	Not Significant
PX404588	atpF	ON065547	atpF	0.00402204	0.00731325	0.549966	ATPF	ATP synthase	Relaxed Purifying Selection	Not Significant
PV928964	atpF	ON065552	atpF	0.00201709	0.00367009	0.549604	ATPF	ATP synthase	Relaxed Purifying Selection	Not Significant
ON065554	atpF	ON065552	atpF	0.00201709	0.00367009	0.549604	ATPF	ATP synthase	Relaxed Purifying Selection	Not Significant
PX404588	atpF	PV928963	atpF	0.002017	0.00367073	0.549482	ATPF	ATP synthase	Relaxed Purifying Selection	Not Significant
PX404588	atpF	ON641345	atpF	0.002017	0.00367073	0.549482	ATPF	ATP synthase	Relaxed Purifying Selection	Not Significant
PX404588	atpF	KR259987	atpF	0.002017	0.00367073	0.549482	ATPF	ATP synthase	Relaxed Purifying Selection	Not Significant
PX404588	atpF	LC794892	atpF	0.002017	0.00367073	0.549482	ATPF	ATP synthase	Relaxed Purifying Selection	Not Significant
PX404588	atpF	ON065553	atpF	0.002017	0.00367073	0.549482	ATPF	ATP synthase	Relaxed Purifying Selection	Not Significant
PX404588	atpF	ON065551	atpF	0.002017	0.00367073	0.549482	ATPF	ATP synthase	Relaxed Purifying Selection	Not Significant
PX404588	atpF	ON065548	atpF	0.002017	0.00367073	0.549482	ATPF	ATP synthase	Relaxed Purifying Selection	Not Significant
PX404588	atpF	MW722946	atpF	0.002017	0.00367073	0.549482	ATPF	ATP synthase	Relaxed Purifying Selection	Not Significant
ON872191	atpF	ON872192	atpF	0.00198369	0.00361304	0.549035	ATPF	ATP synthase	Relaxed Purifying Selection	Not Significant
PV928964	atpF	ON872193	atpF	0.00200667	0.00369928	0.542448	ATPF	ATP synthase	Relaxed Purifying Selection	Not Significant
ON872193	atpF	ON065554	atpF	0.00200667	0.00369928	0.542448	ATPF	ATP synthase	Relaxed Purifying Selection	Not Significant
LC218435	atpF	PV928964	atpF	0.00198171	0.00366608	0.540553	ATPF	ATP synthase	Relaxed Purifying Selection	Not Significant
LC218435	atpF	ON065554	atpF	0.00198171	0.00366608	0.540553	ATPF	ATP synthase	Relaxed Purifying Selection	Not Significant
MW207297	atpA	ON065550	atpA	0.00261149	0.0054216	0.481683	ATPA	ATP synthase	Strong Purifying Selection	Not Significant
ON065550	atpA	MK250977	atpA	0.00261149	0.0054216	0.481683	ATPA	ATP synthase	Strong Purifying Selection	Not Significant
MW207297	atpA	PX404588	atpA	0.0034855900000000002	0.00813572	0.42843	ATPA	ATP synthase	Strong Purifying Selection	Not Significant
PX404588	atpA	MK250977	atpA	0.0034855900000000002	0.00813572	0.42843	ATPA	ATP synthase	Strong Purifying Selection	Not Significant
ON065552	atpF	MT880606	atpF	0.00301518	0.00730737	0.412621	ATPF	ATP synthase	Strong Purifying Selection	Not Significant
ON872196	atpF	MZ929414	atpF	0.00302226	0.00732523	0.412582	ATPF	ATP synthase	Strong Purifying Selection	Not Significant
ON872195	atpF	MZ929414	atpF	0.00302226	0.00732523	0.412582	ATPF	ATP synthase	Strong Purifying Selection	Not Significant
MZ324823	atpF	MZ929414	atpF	0.00302226	0.00732523	0.412582	ATPF	ATP synthase	Strong Purifying Selection	Not Significant
MZ929414	atpF	MW207298	atpF	0.00302226	0.00732523	0.412582	ATPF	ATP synthase	Strong Purifying Selection	Not Significant
MW207297	atpF	MT106672	atpF	0.00303649	0.0073616	0.412477	ATPF	ATP synthase	Strong Purifying Selection	Not Significant
MW207297	atpF	MT880608	atpF	0.00303649	0.0073616	0.412477	ATPF	ATP synthase	Strong Purifying Selection	Not Significant
ON065552	atpF	ON065547	atpF	0.00300708	0.00729881	0.411996	ATPF	ATP synthase	Strong Purifying Selection	Not Significant
LC218435	atpF	MZ929414	atpF	0.00302131	0.00741522	0.407447	ATPF	ATP synthase	Strong Purifying Selection	Not Significant
ON872193	atpF	MZ929414	atpF	0.0030134	0.00740436	0.406977	ATPF	ATP synthase	Strong Purifying Selection	Not Significant
ON872190	atpB	MT106672	atpB	8.94291e-4	0.00267049	0.334879	ATPB	ATP synthase	Strong Purifying Selection	Not Significant
ON872190	atpB	MT880608	atpB	8.94291e-4	0.00267049	0.334879	ATPB	ATP synthase	Strong Purifying Selection	Not Significant
MW207297	atpB	MT106672	atpB	8.94291e-4	0.00267049	0.334879	ATPB	ATP synthase	Strong Purifying Selection	Not Significant
MW207297	atpB	MT880608	atpB	8.94291e-4	0.00267049	0.334879	ATPB	ATP synthase	Strong Purifying Selection	Not Significant
MT106672	atpB	MT880606	atpB	8.94291e-4	0.00267049	0.334879	ATPB	ATP synthase	Strong Purifying Selection	Not Significant
MT106672	atpB	MK250977	atpB	8.94291e-4	0.00267049	0.334879	ATPB	ATP synthase	Strong Purifying Selection	Not Significant
MT880608	atpB	MK250977	atpB	8.94291e-4	0.00267049	0.334879	ATPB	ATP synthase	Strong Purifying Selection	Not Significant
LC218435	atpA	MW207297	atpA	0.00174077	0.00541399	0.321531	ATPA	ATP synthase	Strong Purifying Selection	Not Significant
LC218435	atpA	MK250977	atpA	0.00174077	0.00541399	0.321531	ATPA	ATP synthase	Strong Purifying Selection	Not Significant
MW207297	atpA	ON872193	atpA	0.00174077	0.00541399	0.321531	ATPA	ATP synthase	Strong Purifying Selection	Not Significant
MW207297	atpA	ON872192	atpA	0.00174077	0.00541399	0.321531	ATPA	ATP synthase	Strong Purifying Selection	Not Significant
MW207297	atpA	ON872196	atpA	0.00174077	0.00541399	0.321531	ATPA	ATP synthase	Strong Purifying Selection	Not Significant
MW207297	atpA	ON872195	atpA	0.00174077	0.00541399	0.321531	ATPA	ATP synthase	Strong Purifying Selection	Not Significant
MW207297	atpA	OM773617	atpA	0.00174077	0.00541399	0.321531	ATPA	ATP synthase	Strong Purifying Selection	Not Significant
MW207297	atpA	OM773616	atpA	0.00174077	0.00541399	0.321531	ATPA	ATP synthase	Strong Purifying Selection	Not Significant
MW207297	atpA	MZ324823	atpA	0.00174077	0.00541399	0.321531	ATPA	ATP synthase	Strong Purifying Selection	Not Significant
MW207297	atpA	ON065552	atpA	0.00174077	0.00541399	0.321531	ATPA	ATP synthase	Strong Purifying Selection	Not Significant
MW207297	atpA	ON065549	atpA	0.00174077	0.00541399	0.321531	ATPA	ATP synthase	Strong Purifying Selection	Not Significant
MW207297	atpA	MW207298	atpA	0.00174077	0.00541399	0.321531	ATPA	ATP synthase	Strong Purifying Selection	Not Significant
ON872193	atpA	MK250977	atpA	0.00174077	0.00541399	0.321531	ATPA	ATP synthase	Strong Purifying Selection	Not Significant
ON872192	atpA	MK250977	atpA	0.00174077	0.00541399	0.321531	ATPA	ATP synthase	Strong Purifying Selection	Not Significant
ON872196	atpA	MK250977	atpA	0.00174077	0.00541399	0.321531	ATPA	ATP synthase	Strong Purifying Selection	Not Significant
ON872195	atpA	MK250977	atpA	0.00174077	0.00541399	0.321531	ATPA	ATP synthase	Strong Purifying Selection	Not Significant
OM773617	atpA	MK250977	atpA	0.00174077	0.00541399	0.321531	ATPA	ATP synthase	Strong Purifying Selection	Not Significant
OM773616	atpA	MK250977	atpA	0.00174077	0.00541399	0.321531	ATPA	ATP synthase	Strong Purifying Selection	Not Significant
MZ324823	atpA	MK250977	atpA	0.00174077	0.00541399	0.321531	ATPA	ATP synthase	Strong Purifying Selection	Not Significant
ON065552	atpA	MK250977	atpA	0.00174077	0.00541399	0.321531	ATPA	ATP synthase	Strong Purifying Selection	Not Significant
ON065549	atpA	MK250977	atpA	0.00174077	0.00541399	0.321531	ATPA	ATP synthase	Strong Purifying Selection	Not Significant
MK250977	atpA	MW207298	atpA	0.00174077	0.00541399	0.321531	ATPA	ATP synthase	Strong Purifying Selection	Not Significant
PV928964	atpA	ON065547	atpA	0.00174051	0.00541653	0.321333	ATPA	ATP synthase	Strong Purifying Selection	Not Significant
PV928964	atpA	MT880606	atpA	0.00174051	0.00541653	0.321333	ATPA	ATP synthase	Strong Purifying Selection	Not Significant
PV928963	atpA	ON065547	atpA	0.00174051	0.00541653	0.321333	ATPA	ATP synthase	Strong Purifying Selection	Not Significant
PV928963	atpA	MT880606	atpA	0.00174051	0.00541653	0.321333	ATPA	ATP synthase	Strong Purifying Selection	Not Significant
ON641345	atpA	ON065547	atpA	0.00174051	0.00541653	0.321333	ATPA	ATP synthase	Strong Purifying Selection	Not Significant
ON641345	atpA	MT880606	atpA	0.00174051	0.00541653	0.321333	ATPA	ATP synthase	Strong Purifying Selection	Not Significant
MT106672	atpA	ON065547	atpA	0.00174051	0.00541653	0.321333	ATPA	ATP synthase	Strong Purifying Selection	Not Significant
MT106672	atpA	MT880606	atpA	0.00174051	0.00541653	0.321333	ATPA	ATP synthase	Strong Purifying Selection	Not Significant
ON065554	atpA	ON065547	atpA	0.00174051	0.00541653	0.321333	ATPA	ATP synthase	Strong Purifying Selection	Not Significant
ON065554	atpA	MT880606	atpA	0.00174051	0.00541653	0.321333	ATPA	ATP synthase	Strong Purifying Selection	Not Significant
KR259987	atpA	ON065547	atpA	0.00174051	0.00541653	0.321333	ATPA	ATP synthase	Strong Purifying Selection	Not Significant
KR259987	atpA	MT880606	atpA	0.00174051	0.00541653	0.321333	ATPA	ATP synthase	Strong Purifying Selection	Not Significant
MT880608	atpA	ON065547	atpA	0.00174051	0.00541653	0.321333	ATPA	ATP synthase	Strong Purifying Selection	Not Significant
MT880608	atpA	MT880606	atpA	0.00174051	0.00541653	0.321333	ATPA	ATP synthase	Strong Purifying Selection	Not Significant
LC794892	atpA	ON065547	atpA	0.00174051	0.00541653	0.321333	ATPA	ATP synthase	Strong Purifying Selection	Not Significant
LC794892	atpA	MT880606	atpA	0.00174051	0.00541653	0.321333	ATPA	ATP synthase	Strong Purifying Selection	Not Significant
ON065553	atpA	ON065547	atpA	0.00174051	0.00541653	0.321333	ATPA	ATP synthase	Strong Purifying Selection	Not Significant
ON065553	atpA	MT880606	atpA	0.00174051	0.00541653	0.321333	ATPA	ATP synthase	Strong Purifying Selection	Not Significant
ON065547	atpA	ON065551	atpA	0.00174051	0.00541653	0.321333	ATPA	ATP synthase	Strong Purifying Selection	Not Significant
ON065547	atpA	ON065548	atpA	0.00174051	0.00541653	0.321333	ATPA	ATP synthase	Strong Purifying Selection	Not Significant
ON065547	atpA	MW722946	atpA	0.00174051	0.00541653	0.321333	ATPA	ATP synthase	Strong Purifying Selection	Not Significant
ON065551	atpA	MT880606	atpA	0.00174051	0.00541653	0.321333	ATPA	ATP synthase	Strong Purifying Selection	Not Significant
ON065548	atpA	MT880606	atpA	0.00174051	0.00541653	0.321333	ATPA	ATP synthase	Strong Purifying Selection	Not Significant
MT880606	atpA	MW722946	atpA	0.00174051	0.00541653	0.321333	ATPA	ATP synthase	Strong Purifying Selection	Not Significant
ON872190	atpA	ON065550	atpA	8.69487e-4	0.0027059	0.32133	ATPA	ATP synthase	Strong Purifying Selection	Not Significant
ON872191	atpA	ON065550	atpA	8.69487e-4	0.0027059	0.32133	ATPA	ATP synthase	Strong Purifying Selection	Not Significant
ON065550	atpA	MZ929414	atpA	8.69487e-4	0.0027059	0.32133	ATPA	ATP synthase	Strong Purifying Selection	Not Significant
ON597621	atpA	ON065547	atpA	0.00174024	0.00541906	0.321134	ATPA	ATP synthase	Strong Purifying Selection	Not Significant
ON597621	atpA	MT880606	atpA	0.00174024	0.00541906	0.321134	ATPA	ATP synthase	Strong Purifying Selection	Not Significant
KJ865401	atpA	ON065547	atpA	0.00174024	0.00541906	0.321134	ATPA	ATP synthase	Strong Purifying Selection	Not Significant
KJ865401	atpA	MT880606	atpA	0.00174024	0.00541906	0.321134	ATPA	ATP synthase	Strong Purifying Selection	Not Significant
ON065547	atpA	PQ149287	atpA	0.00174024	0.00541906	0.321134	ATPA	ATP synthase	Strong Purifying Selection	Not Significant
MT880606	atpA	PQ149287	atpA	0.00174024	0.00541906	0.321134	ATPA	ATP synthase	Strong Purifying Selection	Not Significant
KR259987	atpB	MT880606	atpB	7.46965e-4	0.00232604	0.321132	ATPB	ATP synthase	Strong Purifying Selection	Not Significant
MW207297	atpI	MT880606	atpI	0.00178462	0.00557658	0.32002	ATPI	ATP synthase	Strong Purifying Selection	Not Significant
PX404588	atpI	OM773617	atpI	0.001932	0.00605812	0.318911	ATPI	ATP synthase	Strong Purifying Selection	Not Significant
MW207297	atpI	OM773617	atpI	0.00178231	0.00559924	0.318313	ATPI	ATP synthase	Strong Purifying Selection	Not Significant
OM773617	atpI	ON065547	atpI	0.00356913	0.011238	0.317595	ATPI	ATP synthase	Strong Purifying Selection	Not Significant
ON872191	atpE	ON065550	atpE	0.00327227	0.0108617	0.301268	ATPE	ATP synthase	Strong Purifying Selection	Not Significant
ON872196	atpF	MT880606	atpF	0.00200912	0.00730275	0.275118	ATPF	ATP synthase	Strong Purifying Selection	Not Significant
ON872195	atpF	MT880606	atpF	0.00200912	0.00730275	0.275118	ATPF	ATP synthase	Strong Purifying Selection	Not Significant
MZ324823	atpF	MT880606	atpF	0.00200912	0.00730275	0.275118	ATPF	ATP synthase	Strong Purifying Selection	Not Significant
MT880606	atpF	MW207298	atpF	0.00200912	0.00730275	0.275118	ATPF	ATP synthase	Strong Purifying Selection	Not Significant
PV928964	atpF	ON872196	atpF	0.00100804	0.00366776	0.274839	ATPF	ATP synthase	Strong Purifying Selection	Not Significant
PV928964	atpF	ON872195	atpF	0.00100804	0.00366776	0.274839	ATPF	ATP synthase	Strong Purifying Selection	Not Significant
PV928964	atpF	MZ324823	atpF	0.00100804	0.00366776	0.274839	ATPF	ATP synthase	Strong Purifying Selection	Not Significant
PV928964	atpF	MW207298	atpF	0.00100804	0.00366776	0.274839	ATPF	ATP synthase	Strong Purifying Selection	Not Significant
ON872196	atpF	ON065554	atpF	0.00100804	0.00366776	0.274839	ATPF	ATP synthase	Strong Purifying Selection	Not Significant
ON872195	atpF	ON065554	atpF	0.00100804	0.00366776	0.274839	ATPF	ATP synthase	Strong Purifying Selection	Not Significant
ON065554	atpF	MZ324823	atpF	0.00100804	0.00366776	0.274839	ATPF	ATP synthase	Strong Purifying Selection	Not Significant
ON065554	atpF	MW207298	atpF	0.00100804	0.00366776	0.274839	ATPF	ATP synthase	Strong Purifying Selection	Not Significant
LC794892	atpF	ON065552	atpF	0.00100804	0.00366776	0.274839	ATPF	ATP synthase	Strong Purifying Selection	Not Significant
ON872196	atpF	ON065547	atpF	0.00200373	0.0072942	0.274701	ATPF	ATP synthase	Strong Purifying Selection	Not Significant
ON872195	atpF	ON065547	atpF	0.00200373	0.0072942	0.274701	ATPF	ATP synthase	Strong Purifying Selection	Not Significant
MZ324823	atpF	ON065547	atpF	0.00200373	0.0072942	0.274701	ATPF	ATP synthase	Strong Purifying Selection	Not Significant
ON065547	atpF	MW207298	atpF	0.00200373	0.0072942	0.274701	ATPF	ATP synthase	Strong Purifying Selection	Not Significant
PV928963	atpF	ON065552	atpF	0.00100533	0.00366344	0.274422	ATPF	ATP synthase	Strong Purifying Selection	Not Significant
ON641345	atpF	ON065552	atpF	0.00100533	0.00366344	0.274422	ATPF	ATP synthase	Strong Purifying Selection	Not Significant
KR259987	atpF	ON065552	atpF	0.00100533	0.00366344	0.274422	ATPF	ATP synthase	Strong Purifying Selection	Not Significant
ON065552	atpF	ON065553	atpF	0.00100533	0.00366344	0.274422	ATPF	ATP synthase	Strong Purifying Selection	Not Significant
ON065552	atpF	ON065551	atpF	0.00100533	0.00366344	0.274422	ATPF	ATP synthase	Strong Purifying Selection	Not Significant
ON065552	atpF	ON065548	atpF	0.00100533	0.00366344	0.274422	ATPF	ATP synthase	Strong Purifying Selection	Not Significant
ON065552	atpF	MW722946	atpF	0.00100533	0.00366344	0.274422	ATPF	ATP synthase	Strong Purifying Selection	Not Significant
ON597621	atpF	PX404588	atpF	0.00302836	0.0110554	0.273925	ATPF	ATP synthase	Strong Purifying Selection	Not Significant
PX404588	atpF	KJ865401	atpF	0.00302836	0.0110554	0.273925	ATPF	ATP synthase	Strong Purifying Selection	Not Significant
PX404588	atpF	PQ149287	atpF	0.00302836	0.0110554	0.273925	ATPF	ATP synthase	Strong Purifying Selection	Not Significant
PV928964	atpF	ON597621	atpF	0.00199207	0.00728993	0.273264	ATPF	ATP synthase	Strong Purifying Selection	Not Significant
PV928964	atpF	KJ865401	atpF	0.00199207	0.00728993	0.273264	ATPF	ATP synthase	Strong Purifying Selection	Not Significant
PV928964	atpF	PQ149287	atpF	0.00199207	0.00728993	0.273264	ATPF	ATP synthase	Strong Purifying Selection	Not Significant
ON597621	atpF	ON065554	atpF	0.00199207	0.00728993	0.273264	ATPF	ATP synthase	Strong Purifying Selection	Not Significant
KJ865401	atpF	ON065554	atpF	0.00199207	0.00728993	0.273264	ATPF	ATP synthase	Strong Purifying Selection	Not Significant
ON065554	atpF	PQ149287	atpF	0.00199207	0.00728993	0.273264	ATPF	ATP synthase	Strong Purifying Selection	Not Significant
ON872192	atpF	OM773617	atpF	9.9212e-4	0.00364003	0.272558	ATPF	ATP synthase	Strong Purifying Selection	Not Significant
ON872192	atpF	OM773616	atpF	9.9212e-4	0.00364003	0.272558	ATPF	ATP synthase	Strong Purifying Selection	Not Significant
ON872192	atpF	ON065549	atpF	9.9212e-4	0.00364003	0.272558	ATPF	ATP synthase	Strong Purifying Selection	Not Significant
PX404588	atpF	ON872192	atpF	0.00199509	0.00732957	0.272197	ATPF	ATP synthase	Strong Purifying Selection	Not Significant
LC218435	atpF	ON872190	atpF	0.00100357	0.00368699	0.272193	ATPF	ATP synthase	Strong Purifying Selection	Not Significant
ON872190	atpF	ON872193	atpF	0.00100095	0.00368161	0.271879	ATPF	ATP synthase	Strong Purifying Selection	Not Significant
LC218435	atpF	MT880606	atpF	0.00201328	0.00740945	0.271717	ATPF	ATP synthase	Strong Purifying Selection	Not Significant
ON872193	atpF	MT880606	atpF	0.00200801	0.00739861	0.271404	ATPF	ATP synthase	Strong Purifying Selection	Not Significant
LC218435	atpF	ON065547	atpF	0.00200786	0.00740063	0.27131	ATPF	ATP synthase	Strong Purifying Selection	Not Significant
ON872193	atpF	PV928963	atpF	0.00100284	0.00369692	0.271263	ATPF	ATP synthase	Strong Purifying Selection	Not Significant
ON872193	atpF	ON641345	atpF	0.00100284	0.00369692	0.271263	ATPF	ATP synthase	Strong Purifying Selection	Not Significant
ON872193	atpF	KR259987	atpF	0.00100284	0.00369692	0.271263	ATPF	ATP synthase	Strong Purifying Selection	Not Significant
ON872193	atpF	LC794892	atpF	0.00100284	0.00369692	0.271263	ATPF	ATP synthase	Strong Purifying Selection	Not Significant
ON872193	atpF	ON065553	atpF	0.00100284	0.00369692	0.271263	ATPF	ATP synthase	Strong Purifying Selection	Not Significant
ON872193	atpF	ON065551	atpF	0.00100284	0.00369692	0.271263	ATPF	ATP synthase	Strong Purifying Selection	Not Significant
ON872193	atpF	ON065548	atpF	0.00100284	0.00369692	0.271263	ATPF	ATP synthase	Strong Purifying Selection	Not Significant
ON872193	atpF	MW722946	atpF	0.00100284	0.00369692	0.271263	ATPF	ATP synthase	Strong Purifying Selection	Not Significant
ON597621	atpF	ON872193	atpF	0.00201243	0.007421	0.27118	ATPF	ATP synthase	Strong Purifying Selection	Not Significant
ON872193	atpF	KJ865401	atpF	0.00201243	0.007421	0.27118	ATPF	ATP synthase	Strong Purifying Selection	Not Significant
ON872193	atpF	PQ149287	atpF	0.00201243	0.007421	0.27118	ATPF	ATP synthase	Strong Purifying Selection	Not Significant
ON872193	atpF	ON065547	atpF	0.00200263	0.00738982	0.270998	ATPF	ATP synthase	Strong Purifying Selection	Not Significant
LC218435	atpF	PV928963	atpF	9.90371e-4	0.00366376	0.270316	ATPF	ATP synthase	Strong Purifying Selection	Not Significant
LC218435	atpF	ON641345	atpF	9.90371e-4	0.00366376	0.270316	ATPF	ATP synthase	Strong Purifying Selection	Not Significant
LC218435	atpF	KR259987	atpF	9.90371e-4	0.00366376	0.270316	ATPF	ATP synthase	Strong Purifying Selection	Not Significant
LC218435	atpF	LC794892	atpF	9.90371e-4	0.00366376	0.270316	ATPF	ATP synthase	Strong Purifying Selection	Not Significant
LC218435	atpF	ON065553	atpF	9.90371e-4	0.00366376	0.270316	ATPF	ATP synthase	Strong Purifying Selection	Not Significant
LC218435	atpF	ON065551	atpF	9.90371e-4	0.00366376	0.270316	ATPF	ATP synthase	Strong Purifying Selection	Not Significant
LC218435	atpF	ON065548	atpF	9.90371e-4	0.00366376	0.270316	ATPF	ATP synthase	Strong Purifying Selection	Not Significant
LC218435	atpF	MW722946	atpF	9.90371e-4	0.00366376	0.270316	ATPF	ATP synthase	Strong Purifying Selection	Not Significant
LC218435	atpF	ON597621	atpF	0.00198733	0.00735419	0.27023	ATPF	ATP synthase	Strong Purifying Selection	Not Significant
LC218435	atpF	KJ865401	atpF	0.00198733	0.00735419	0.27023	ATPF	ATP synthase	Strong Purifying Selection	Not Significant
LC218435	atpF	PQ149287	atpF	0.00198733	0.00735419	0.27023	ATPF	ATP synthase	Strong Purifying Selection	Not Significant
ON872192	atpF	ON065550	atpF	0.00314369	0.0139387	0.225537	ATPF	ATP synthase	Strong Purifying Selection	Not Significant
ON872190	atpA	MW207297	atpA	0.00174077	0.00813572	0.213966	ATPA	ATP synthase	Strong Purifying Selection	Not Significant
ON872190	atpA	MK250977	atpA	0.00174077	0.00813572	0.213966	ATPA	ATP synthase	Strong Purifying Selection	Not Significant
ON872191	atpA	MW207297	atpA	0.00174077	0.00813572	0.213966	ATPA	ATP synthase	Strong Purifying Selection	Not Significant
ON872191	atpA	MK250977	atpA	0.00174077	0.00813572	0.213966	ATPA	ATP synthase	Strong Purifying Selection	Not Significant
MW207297	atpA	MZ929414	atpA	0.00174077	0.00813572	0.213966	ATPA	ATP synthase	Strong Purifying Selection	Not Significant
PX404588	atpA	ON065547	atpA	0.00174077	0.00813572	0.213966	ATPA	ATP synthase	Strong Purifying Selection	Not Significant
PX404588	atpA	MT880606	atpA	0.00174077	0.00813572	0.213966	ATPA	ATP synthase	Strong Purifying Selection	Not Significant
MK250977	atpA	MZ929414	atpA	0.00174077	0.00813572	0.213966	ATPA	ATP synthase	Strong Purifying Selection	Not Significant
MT106672	atpF	MT880606	atpF	0.00201913	0.0110239	0.18316	ATPF	ATP synthase	Strong Purifying Selection	Not Significant
MT880608	atpF	MT880606	atpF	0.00201913	0.0110239	0.18316	ATPF	ATP synthase	Strong Purifying Selection	Not Significant
ON597621	atpF	ON065552	atpF	0.00201256	0.0110334	0.182406	ATPF	ATP synthase	Strong Purifying Selection	Not Significant
KJ865401	atpF	ON065552	atpF	0.00201256	0.0110334	0.182406	ATPF	ATP synthase	Strong Purifying Selection	Not Significant
ON065552	atpF	PQ149287	atpF	0.00201256	0.0110334	0.182406	ATPF	ATP synthase	Strong Purifying Selection	Not Significant
PX404588	atpF	MT106672	atpF	0.002017	0.0110665	0.182261	ATPF	ATP synthase	Strong Purifying Selection	Not Significant
PX404588	atpF	MT880608	atpF	0.002017	0.0110665	0.182261	ATPF	ATP synthase	Strong Purifying Selection	Not Significant
ON872191	atpB	MT106672	atpB	8.94291e-4	0.00535053	0.167141	ATPB	ATP synthase	Strong Purifying Selection	Not Significant
ON872191	atpB	MT880608	atpB	8.94291e-4	0.00535053	0.167141	ATPB	ATP synthase	Strong Purifying Selection	Not Significant
ON065547	atpA	ON065550	atpA	8.69487e-4	0.0054216	0.160375	ATPA	ATP synthase	Strong Purifying Selection	Not Significant
ON065550	atpA	MT880606	atpA	8.69487e-4	0.0054216	0.160375	ATPA	ATP synthase	Strong Purifying Selection	Not Significant
MW207297	atpA	ON065547	atpA	0.00174077	0.0108674	0.160183	ATPA	ATP synthase	Strong Purifying Selection	Not Significant
MW207297	atpA	MT880606	atpA	0.00174077	0.0108674	0.160183	ATPA	ATP synthase	Strong Purifying Selection	Not Significant
ON065547	atpA	MK250977	atpA	0.00174077	0.0108674	0.160183	ATPA	ATP synthase	Strong Purifying Selection	Not Significant
MT880606	atpA	MK250977	atpA	0.00174077	0.0108674	0.160183	ATPA	ATP synthase	Strong Purifying Selection	Not Significant
LC218435	atpI	ON065547	atpI	0.00178462	0.0111949	0.159413	ATPI	ATP synthase	Strong Purifying Selection	Not Significant
ON872191	atpI	ON065547	atpI	0.00178462	0.0111949	0.159413	ATPI	ATP synthase	Strong Purifying Selection	Not Significant
PV928964	atpI	ON065547	atpI	0.00178462	0.0111949	0.159413	ATPI	ATP synthase	Strong Purifying Selection	Not Significant
ON872193	atpI	ON065547	atpI	0.00178462	0.0111949	0.159413	ATPI	ATP synthase	Strong Purifying Selection	Not Significant
KJ865401	atpI	ON065547	atpI	0.00178462	0.0111949	0.159413	ATPI	ATP synthase	Strong Purifying Selection	Not Significant
ON872192	atpI	ON065547	atpI	0.00178462	0.0111949	0.159413	ATPI	ATP synthase	Strong Purifying Selection	Not Significant
PV928963	atpI	ON065547	atpI	0.00178462	0.0111949	0.159413	ATPI	ATP synthase	Strong Purifying Selection	Not Significant
ON872196	atpI	ON065547	atpI	0.00178462	0.0111949	0.159413	ATPI	ATP synthase	Strong Purifying Selection	Not Significant
ON872195	atpI	ON065547	atpI	0.00178462	0.0111949	0.159413	ATPI	ATP synthase	Strong Purifying Selection	Not Significant
ON641345	atpI	ON065547	atpI	0.00178462	0.0111949	0.159413	ATPI	ATP synthase	Strong Purifying Selection	Not Significant
MT106672	atpI	ON065547	atpI	0.00178462	0.0111949	0.159413	ATPI	ATP synthase	Strong Purifying Selection	Not Significant
ON065554	atpI	ON065547	atpI	0.00178462	0.0111949	0.159413	ATPI	ATP synthase	Strong Purifying Selection	Not Significant
OM773616	atpI	ON065547	atpI	0.00178462	0.0111949	0.159413	ATPI	ATP synthase	Strong Purifying Selection	Not Significant
MZ324823	atpI	ON065547	atpI	0.00178462	0.0111949	0.159413	ATPI	ATP synthase	Strong Purifying Selection	Not Significant
KR259987	atpI	ON065547	atpI	0.00178462	0.0111949	0.159413	ATPI	ATP synthase	Strong Purifying Selection	Not Significant
MT880608	atpI	ON065547	atpI	0.00178462	0.0111949	0.159413	ATPI	ATP synthase	Strong Purifying Selection	Not Significant
LC794892	atpI	ON065547	atpI	0.00178462	0.0111949	0.159413	ATPI	ATP synthase	Strong Purifying Selection	Not Significant
ON065552	atpI	ON065547	atpI	0.00178462	0.0111949	0.159413	ATPI	ATP synthase	Strong Purifying Selection	Not Significant
ON065553	atpI	ON065547	atpI	0.00178462	0.0111949	0.159413	ATPI	ATP synthase	Strong Purifying Selection	Not Significant
ON065547	atpI	ON065551	atpI	0.00178462	0.0111949	0.159413	ATPI	ATP synthase	Strong Purifying Selection	Not Significant
ON065547	atpI	ON065550	atpI	0.00178462	0.0111949	0.159413	ATPI	ATP synthase	Strong Purifying Selection	Not Significant
ON065547	atpI	ON065549	atpI	0.00178462	0.0111949	0.159413	ATPI	ATP synthase	Strong Purifying Selection	Not Significant
ON065547	atpI	ON065548	atpI	0.00178462	0.0111949	0.159413	ATPI	ATP synthase	Strong Purifying Selection	Not Significant
ON065547	atpI	PQ149287	atpI	0.00178462	0.0111949	0.159413	ATPI	ATP synthase	Strong Purifying Selection	Not Significant
ON065547	atpI	MZ929414	atpI	0.00178462	0.0111949	0.159413	ATPI	ATP synthase	Strong Purifying Selection	Not Significant
ON065547	atpI	MW722946	atpI	0.00178462	0.0111949	0.159413	ATPI	ATP synthase	Strong Purifying Selection	Not Significant
ON065547	atpI	MW207298	atpI	0.00178462	0.0111949	0.159413	ATPI	ATP synthase	Strong Purifying Selection	Not Significant
MT880606	atpI	MK250977	atpI	0.00178449	0.0111975	0.159364	ATPI	ATP synthase	Strong Purifying Selection	Not Significant
ON872190	atpI	ON065547	atpI	0.00179851	0.0113007	0.15915	ATPI	ATP synthase	Strong Purifying Selection	Not Significant
OM773617	atpI	MK250977	atpI	0.00178218	0.0112432	0.158511	ATPI	ATP synthase	Strong Purifying Selection	Not Significant
PV928964	atpF	MT106672	atpF	9.93484e-4	0.00726113	0.136822	ATPF	ATP synthase	Strong Purifying Selection	Not Significant
PV928964	atpF	MT880608	atpF	9.93484e-4	0.00726113	0.136822	ATPF	ATP synthase	Strong Purifying Selection	Not Significant
MT106672	atpF	ON065554	atpF	9.93484e-4	0.00726113	0.136822	ATPF	ATP synthase	Strong Purifying Selection	Not Significant
ON065554	atpF	MT880608	atpF	9.93484e-4	0.00726113	0.136822	ATPF	ATP synthase	Strong Purifying Selection	Not Significant
ON597621	atpF	LC794892	atpF	9.95547e-4	0.00728533	0.136651	ATPF	ATP synthase	Strong Purifying Selection	Not Significant
KJ865401	atpF	LC794892	atpF	9.95547e-4	0.00728533	0.136651	ATPF	ATP synthase	Strong Purifying Selection	Not Significant
LC794892	atpF	PQ149287	atpF	9.95547e-4	0.00728533	0.136651	ATPF	ATP synthase	Strong Purifying Selection	Not Significant
MW207297	atpI	ON065547	atpI	0.00178462	0.0168557	0.105876	ATPI	ATP synthase	Strong Purifying Selection	Not Significant
ON597621	atpF	ON872196	atpF	0.00100578	0.0110264	0.0912155	ATPF	ATP synthase	Strong Purifying Selection	Not Significant
ON597621	atpF	ON872195	atpF	0.00100578	0.0110264	0.0912155	ATPF	ATP synthase	Strong Purifying Selection	Not Significant
ON597621	atpF	MZ324823	atpF	0.00100578	0.0110264	0.0912155	ATPF	ATP synthase	Strong Purifying Selection	Not Significant
ON597621	atpF	MW207298	atpF	0.00100578	0.0110264	0.0912155	ATPF	ATP synthase	Strong Purifying Selection	Not Significant
KJ865401	atpF	ON872196	atpF	0.00100578	0.0110264	0.0912155	ATPF	ATP synthase	Strong Purifying Selection	Not Significant
KJ865401	atpF	ON872195	atpF	0.00100578	0.0110264	0.0912155	ATPF	ATP synthase	Strong Purifying Selection	Not Significant
KJ865401	atpF	MZ324823	atpF	0.00100578	0.0110264	0.0912155	ATPF	ATP synthase	Strong Purifying Selection	Not Significant
KJ865401	atpF	MW207298	atpF	0.00100578	0.0110264	0.0912155	ATPF	ATP synthase	Strong Purifying Selection	Not Significant
ON872196	atpF	PQ149287	atpF	0.00100578	0.0110264	0.0912155	ATPF	ATP synthase	Strong Purifying Selection	Not Significant
ON872195	atpF	PQ149287	atpF	0.00100578	0.0110264	0.0912155	ATPF	ATP synthase	Strong Purifying Selection	Not Significant
MZ324823	atpF	PQ149287	atpF	0.00100578	0.0110264	0.0912155	ATPF	ATP synthase	Strong Purifying Selection	Not Significant
PQ149287	atpF	MW207298	atpF	0.00100578	0.0110264	0.0912155	ATPF	ATP synthase	Strong Purifying Selection	Not Significant
MT106672	atpF	ON065552	atpF	0.00100804	0.0110575	0.0911637	ATPF	ATP synthase	Strong Purifying Selection	Not Significant
MT880608	atpF	ON065552	atpF	0.00100804	0.0110575	0.0911637	ATPF	ATP synthase	Strong Purifying Selection	Not Significant
ON872193	atpF	MT106672	atpF	0.00100284	0.0111459	0.0899738	ATPF	ATP synthase	Strong Purifying Selection	Not Significant
ON872193	atpF	MT880608	atpF	0.00100284	0.0111459	0.0899738	ATPF	ATP synthase	Strong Purifying Selection	Not Significant
LC218435	atpF	MT106672	atpF	9.90371e-4	0.0110454	0.0896636	ATPF	ATP synthase	Strong Purifying Selection	Not Significant
LC218435	atpF	MT880608	atpF	9.90371e-4	0.0110454	0.0896636	ATPF	ATP synthase	Strong Purifying Selection	Not Significant
ON065547	atpI	MK250977	atpI	0.00178449	0.0225648	0.0790827	ATPI	ATP synthase	Strong Purifying Selection	Not Significant
ON597621	atpF	MT106672	atpF	9.95547e-4	0.0146421	0.0679919	ATPF	ATP synthase	Strong Purifying Selection	Not Significant
ON597621	atpF	MT880608	atpF	9.95547e-4	0.0146421	0.0679919	ATPF	ATP synthase	Strong Purifying Selection	Not Significant
KJ865401	atpF	MT106672	atpF	9.95547e-4	0.0146421	0.0679919	ATPF	ATP synthase	Strong Purifying Selection	Not Significant
KJ865401	atpF	MT880608	atpF	9.95547e-4	0.0146421	0.0679919	ATPF	ATP synthase	Strong Purifying Selection	Not Significant
MT106672	atpF	PQ149287	atpF	9.95547e-4	0.0146421	0.0679919	ATPF	ATP synthase	Strong Purifying Selection	Not Significant
MT880608	atpF	PQ149287	atpF	9.95547e-4	0.0146421	0.0679919	ATPF	ATP synthase	Strong Purifying Selection	Not Significant
LC218435	petD	PV928963	petD	0.00554363	0.00354535	1.56363	PETD	Cytochrome b/f complex	Positive Selection	Highly Significant
LC218435	petD	ON641345	petD	0.00554363	0.00354535	1.56363	PETD	Cytochrome b/f complex	Positive Selection	Highly Significant
LC218435	petD	KR259987	petD	0.00554363	0.00354535	1.56363	PETD	Cytochrome b/f complex	Positive Selection	Highly Significant
LC218435	petD	ON065553	petD	0.00554363	0.00354535	1.56363	PETD	Cytochrome b/f complex	Positive Selection	Highly Significant
LC218435	petD	ON065551	petD	0.00554363	0.00354535	1.56363	PETD	Cytochrome b/f complex	Positive Selection	Highly Significant
LC218435	petD	ON065548	petD	0.00554363	0.00354535	1.56363	PETD	Cytochrome b/f complex	Positive Selection	Highly Significant
LC218435	petD	MW722946	petD	0.00554363	0.00354535	1.56363	PETD	Cytochrome b/f complex	Positive Selection	Highly Significant
LC794892	petD	MK250977	petD	0.00332679	0.00352657	0.943349	PETD	Cytochrome b/f complex	Relaxed Purifying Selection	Not Significant
MW207297	petD	PV928963	petD	0.00333416	0.00353916	0.942077	PETD	Cytochrome b/f complex	Relaxed Purifying Selection	Not Significant
MW207297	petD	ON641345	petD	0.00333416	0.00353916	0.942077	PETD	Cytochrome b/f complex	Relaxed Purifying Selection	Not Significant
MW207297	petD	KR259987	petD	0.00333416	0.00353916	0.942077	PETD	Cytochrome b/f complex	Relaxed Purifying Selection	Not Significant
MW207297	petD	ON065553	petD	0.00333416	0.00353916	0.942077	PETD	Cytochrome b/f complex	Relaxed Purifying Selection	Not Significant
MW207297	petD	ON065551	petD	0.00333416	0.00353916	0.942077	PETD	Cytochrome b/f complex	Relaxed Purifying Selection	Not Significant
MW207297	petD	ON065548	petD	0.00333416	0.00353916	0.942077	PETD	Cytochrome b/f complex	Relaxed Purifying Selection	Not Significant
MW207297	petD	MW722946	petD	0.00333416	0.00353916	0.942077	PETD	Cytochrome b/f complex	Relaxed Purifying Selection	Not Significant
PV928963	petD	MK250977	petD	0.00333416	0.00353916	0.942077	PETD	Cytochrome b/f complex	Relaxed Purifying Selection	Not Significant
ON641345	petD	MK250977	petD	0.00333416	0.00353916	0.942077	PETD	Cytochrome b/f complex	Relaxed Purifying Selection	Not Significant
KR259987	petD	MK250977	petD	0.00333416	0.00353916	0.942077	PETD	Cytochrome b/f complex	Relaxed Purifying Selection	Not Significant
ON065553	petD	MK250977	petD	0.00333416	0.00353916	0.942077	PETD	Cytochrome b/f complex	Relaxed Purifying Selection	Not Significant
ON065551	petD	MK250977	petD	0.00333416	0.00353916	0.942077	PETD	Cytochrome b/f complex	Relaxed Purifying Selection	Not Significant
ON065548	petD	MK250977	petD	0.00333416	0.00353916	0.942077	PETD	Cytochrome b/f complex	Relaxed Purifying Selection	Not Significant
MK250977	petD	MW722946	petD	0.00333416	0.00353916	0.942077	PETD	Cytochrome b/f complex	Relaxed Purifying Selection	Not Significant
ON872190	petD	PV928963	petD	0.00333352	0.0035413	0.941326	PETD	Cytochrome b/f complex	Relaxed Purifying Selection	Not Significant
ON872190	petD	ON641345	petD	0.00333352	0.0035413	0.941326	PETD	Cytochrome b/f complex	Relaxed Purifying Selection	Not Significant
ON872190	petD	KR259987	petD	0.00333352	0.0035413	0.941326	PETD	Cytochrome b/f complex	Relaxed Purifying Selection	Not Significant
ON872190	petD	ON065553	petD	0.00333352	0.0035413	0.941326	PETD	Cytochrome b/f complex	Relaxed Purifying Selection	Not Significant
ON872190	petD	ON065551	petD	0.00333352	0.0035413	0.941326	PETD	Cytochrome b/f complex	Relaxed Purifying Selection	Not Significant
ON872190	petD	ON065548	petD	0.00333352	0.0035413	0.941326	PETD	Cytochrome b/f complex	Relaxed Purifying Selection	Not Significant
ON872190	petD	MW722946	petD	0.00333352	0.0035413	0.941326	PETD	Cytochrome b/f complex	Relaxed Purifying Selection	Not Significant
MW207297	petD	MZ929414	petD	0.00332393	0.00353624	0.939962	PETD	Cytochrome b/f complex	Relaxed Purifying Selection	Not Significant
MK250977	petD	MZ929414	petD	0.00332393	0.00353624	0.939962	PETD	Cytochrome b/f complex	Relaxed Purifying Selection	Not Significant
ON872193	petD	PV928963	petD	0.00554308	0.00710982	0.779637	PETD	Cytochrome b/f complex	Relaxed Purifying Selection	Not Significant
ON872193	petD	ON641345	petD	0.00554308	0.00710982	0.779637	PETD	Cytochrome b/f complex	Relaxed Purifying Selection	Not Significant
ON872193	petD	KR259987	petD	0.00554308	0.00710982	0.779637	PETD	Cytochrome b/f complex	Relaxed Purifying Selection	Not Significant
ON872193	petD	ON065553	petD	0.00554308	0.00710982	0.779637	PETD	Cytochrome b/f complex	Relaxed Purifying Selection	Not Significant
ON872193	petD	ON065551	petD	0.00554308	0.00710982	0.779637	PETD	Cytochrome b/f complex	Relaxed Purifying Selection	Not Significant
ON872193	petD	ON065548	petD	0.00554308	0.00710982	0.779637	PETD	Cytochrome b/f complex	Relaxed Purifying Selection	Not Significant
ON872193	petD	MW722946	petD	0.00554308	0.00710982	0.779637	PETD	Cytochrome b/f complex	Relaxed Purifying Selection	Not Significant
ON872192	petD	PV928963	petD	0.00554308	0.00710982	0.779637	PETD	Cytochrome b/f complex	Relaxed Purifying Selection	Not Significant
ON872192	petD	ON641345	petD	0.00554308	0.00710982	0.779637	PETD	Cytochrome b/f complex	Relaxed Purifying Selection	Not Significant
ON872192	petD	KR259987	petD	0.00554308	0.00710982	0.779637	PETD	Cytochrome b/f complex	Relaxed Purifying Selection	Not Significant
ON872192	petD	ON065553	petD	0.00554308	0.00710982	0.779637	PETD	Cytochrome b/f complex	Relaxed Purifying Selection	Not Significant
ON872192	petD	ON065551	petD	0.00554308	0.00710982	0.779637	PETD	Cytochrome b/f complex	Relaxed Purifying Selection	Not Significant
ON872192	petD	ON065548	petD	0.00554308	0.00710982	0.779637	PETD	Cytochrome b/f complex	Relaxed Purifying Selection	Not Significant
ON872192	petD	MW722946	petD	0.00554308	0.00710982	0.779637	PETD	Cytochrome b/f complex	Relaxed Purifying Selection	Not Significant
ON872193	petD	MZ929414	petD	0.00552612	0.00710395	0.777894	PETD	Cytochrome b/f complex	Relaxed Purifying Selection	Not Significant
ON872192	petD	MZ929414	petD	0.00552612	0.00710395	0.777894	PETD	Cytochrome b/f complex	Relaxed Purifying Selection	Not Significant
ON597621	petA	LC794892	petA	0.00274076	0.00438072	0.625641	PETA	Cytochrome b/f complex	Relaxed Purifying Selection	Not Significant
KJ865401	petA	LC794892	petA	0.00274076	0.00438072	0.625641	PETA	Cytochrome b/f complex	Relaxed Purifying Selection	Not Significant
LC794892	petA	ON065550	petA	0.00274076	0.00438072	0.625641	PETA	Cytochrome b/f complex	Relaxed Purifying Selection	Not Significant
LC794892	petA	PQ149287	petA	0.00274076	0.00438072	0.625641	PETA	Cytochrome b/f complex	Relaxed Purifying Selection	Not Significant
PV928963	petD	ON872196	petD	0.00443202	0.00710548	0.623747	PETD	Cytochrome b/f complex	Relaxed Purifying Selection	Not Significant
PV928963	petD	ON872195	petD	0.00443202	0.00710548	0.623747	PETD	Cytochrome b/f complex	Relaxed Purifying Selection	Not Significant
PV928963	petD	MZ324823	petD	0.00443202	0.00710548	0.623747	PETD	Cytochrome b/f complex	Relaxed Purifying Selection	Not Significant
PV928963	petD	ON065552	petD	0.00443202	0.00710548	0.623747	PETD	Cytochrome b/f complex	Relaxed Purifying Selection	Not Significant
PV928963	petD	MW207298	petD	0.00443202	0.00710548	0.623747	PETD	Cytochrome b/f complex	Relaxed Purifying Selection	Not Significant
ON872196	petD	ON641345	petD	0.00443202	0.00710548	0.623747	PETD	Cytochrome b/f complex	Relaxed Purifying Selection	Not Significant
ON872196	petD	KR259987	petD	0.00443202	0.00710548	0.623747	PETD	Cytochrome b/f complex	Relaxed Purifying Selection	Not Significant
ON872196	petD	ON065553	petD	0.00443202	0.00710548	0.623747	PETD	Cytochrome b/f complex	Relaxed Purifying Selection	Not Significant
ON872196	petD	ON065551	petD	0.00443202	0.00710548	0.623747	PETD	Cytochrome b/f complex	Relaxed Purifying Selection	Not Significant
ON872196	petD	ON065548	petD	0.00443202	0.00710548	0.623747	PETD	Cytochrome b/f complex	Relaxed Purifying Selection	Not Significant
ON872196	petD	MW722946	petD	0.00443202	0.00710548	0.623747	PETD	Cytochrome b/f complex	Relaxed Purifying Selection	Not Significant
ON872195	petD	ON641345	petD	0.00443202	0.00710548	0.623747	PETD	Cytochrome b/f complex	Relaxed Purifying Selection	Not Significant
ON872195	petD	KR259987	petD	0.00443202	0.00710548	0.623747	PETD	Cytochrome b/f complex	Relaxed Purifying Selection	Not Significant
ON872195	petD	ON065553	petD	0.00443202	0.00710548	0.623747	PETD	Cytochrome b/f complex	Relaxed Purifying Selection	Not Significant
ON872195	petD	ON065551	petD	0.00443202	0.00710548	0.623747	PETD	Cytochrome b/f complex	Relaxed Purifying Selection	Not Significant
ON872195	petD	ON065548	petD	0.00443202	0.00710548	0.623747	PETD	Cytochrome b/f complex	Relaxed Purifying Selection	Not Significant
ON872195	petD	MW722946	petD	0.00443202	0.00710548	0.623747	PETD	Cytochrome b/f complex	Relaxed Purifying Selection	Not Significant
ON641345	petD	MZ324823	petD	0.00443202	0.00710548	0.623747	PETD	Cytochrome b/f complex	Relaxed Purifying Selection	Not Significant
ON641345	petD	ON065552	petD	0.00443202	0.00710548	0.623747	PETD	Cytochrome b/f complex	Relaxed Purifying Selection	Not Significant
ON641345	petD	MW207298	petD	0.00443202	0.00710548	0.623747	PETD	Cytochrome b/f complex	Relaxed Purifying Selection	Not Significant
MZ324823	petD	KR259987	petD	0.00443202	0.00710548	0.623747	PETD	Cytochrome b/f complex	Relaxed Purifying Selection	Not Significant
MZ324823	petD	ON065553	petD	0.00443202	0.00710548	0.623747	PETD	Cytochrome b/f complex	Relaxed Purifying Selection	Not Significant
MZ324823	petD	ON065551	petD	0.00443202	0.00710548	0.623747	PETD	Cytochrome b/f complex	Relaxed Purifying Selection	Not Significant
MZ324823	petD	ON065548	petD	0.00443202	0.00710548	0.623747	PETD	Cytochrome b/f complex	Relaxed Purifying Selection	Not Significant
MZ324823	petD	MW722946	petD	0.00443202	0.00710548	0.623747	PETD	Cytochrome b/f complex	Relaxed Purifying Selection	Not Significant
KR259987	petD	ON065552	petD	0.00443202	0.00710548	0.623747	PETD	Cytochrome b/f complex	Relaxed Purifying Selection	Not Significant
KR259987	petD	MW207298	petD	0.00443202	0.00710548	0.623747	PETD	Cytochrome b/f complex	Relaxed Purifying Selection	Not Significant
ON065552	petD	ON065553	petD	0.00443202	0.00710548	0.623747	PETD	Cytochrome b/f complex	Relaxed Purifying Selection	Not Significant
ON065552	petD	ON065551	petD	0.00443202	0.00710548	0.623747	PETD	Cytochrome b/f complex	Relaxed Purifying Selection	Not Significant
ON065552	petD	ON065548	petD	0.00443202	0.00710548	0.623747	PETD	Cytochrome b/f complex	Relaxed Purifying Selection	Not Significant
ON065552	petD	MW722946	petD	0.00443202	0.00710548	0.623747	PETD	Cytochrome b/f complex	Relaxed Purifying Selection	Not Significant
ON065553	petD	MW207298	petD	0.00443202	0.00710548	0.623747	PETD	Cytochrome b/f complex	Relaxed Purifying Selection	Not Significant
ON065551	petD	MW207298	petD	0.00443202	0.00710548	0.623747	PETD	Cytochrome b/f complex	Relaxed Purifying Selection	Not Significant
ON065548	petD	MW207298	petD	0.00443202	0.00710548	0.623747	PETD	Cytochrome b/f complex	Relaxed Purifying Selection	Not Significant
MW722946	petD	MW207298	petD	0.00443202	0.00710548	0.623747	PETD	Cytochrome b/f complex	Relaxed Purifying Selection	Not Significant
ON872196	petD	MZ929414	petD	0.00441847	0.00709962	0.622353	PETD	Cytochrome b/f complex	Relaxed Purifying Selection	Not Significant
ON872195	petD	MZ929414	petD	0.00441847	0.00709962	0.622353	PETD	Cytochrome b/f complex	Relaxed Purifying Selection	Not Significant
MZ324823	petD	MZ929414	petD	0.00441847	0.00709962	0.622353	PETD	Cytochrome b/f complex	Relaxed Purifying Selection	Not Significant
ON065552	petD	MZ929414	petD	0.00441847	0.00709962	0.622353	PETD	Cytochrome b/f complex	Relaxed Purifying Selection	Not Significant
MZ929414	petD	MW207298	petD	0.00441847	0.00709962	0.622353	PETD	Cytochrome b/f complex	Relaxed Purifying Selection	Not Significant
LC218435	petD	MZ929414	petD	0.00552667	0.0106779	0.517581	PETD	Cytochrome b/f complex	Relaxed Purifying Selection	Not Significant
PV928963	petD	MT880606	petD	0.00333319	0.00710167	0.469353	PETD	Cytochrome b/f complex	Strong Purifying Selection	Not Significant
ON641345	petD	MT880606	petD	0.00333319	0.00710167	0.469353	PETD	Cytochrome b/f complex	Strong Purifying Selection	Not Significant
KR259987	petD	MT880606	petD	0.00333319	0.00710167	0.469353	PETD	Cytochrome b/f complex	Strong Purifying Selection	Not Significant
ON065553	petD	MT880606	petD	0.00333319	0.00710167	0.469353	PETD	Cytochrome b/f complex	Strong Purifying Selection	Not Significant
ON065551	petD	MT880606	petD	0.00333319	0.00710167	0.469353	PETD	Cytochrome b/f complex	Strong Purifying Selection	Not Significant
ON065548	petD	MT880606	petD	0.00333319	0.00710167	0.469353	PETD	Cytochrome b/f complex	Strong Purifying Selection	Not Significant
MT880606	petD	MW722946	petD	0.00333319	0.00710167	0.469353	PETD	Cytochrome b/f complex	Strong Purifying Selection	Not Significant
MT880606	petD	MZ929414	petD	0.00332297	0.00709581	0.468301	PETD	Cytochrome b/f complex	Strong Purifying Selection	Not Significant
PV928963	petD	ON065550	petD	0.00332204	0.00710219	0.467749	PETD	Cytochrome b/f complex	Strong Purifying Selection	Not Significant
ON641345	petD	ON065550	petD	0.00332204	0.00710219	0.467749	PETD	Cytochrome b/f complex	Strong Purifying Selection	Not Significant
KR259987	petD	ON065550	petD	0.00332204	0.00710219	0.467749	PETD	Cytochrome b/f complex	Strong Purifying Selection	Not Significant
ON065553	petD	ON065550	petD	0.00332204	0.00710219	0.467749	PETD	Cytochrome b/f complex	Strong Purifying Selection	Not Significant
ON065551	petD	ON065550	petD	0.00332204	0.00710219	0.467749	PETD	Cytochrome b/f complex	Strong Purifying Selection	Not Significant
ON065550	petD	ON065548	petD	0.00332204	0.00710219	0.467749	PETD	Cytochrome b/f complex	Strong Purifying Selection	Not Significant
ON065550	petD	MW722946	petD	0.00332204	0.00710219	0.467749	PETD	Cytochrome b/f complex	Strong Purifying Selection	Not Significant
ON065550	petD	MZ929414	petD	0.00331189	0.00709633	0.466705	PETD	Cytochrome b/f complex	Strong Purifying Selection	Not Significant
ON872190	petL	MT880606	petL	0.014895	0.04078	0.365253	PETL	Cytochrome b/f complex	Strong Purifying Selection	Not Significant
MT106672	petD	MZ929414	petD	0.0022207	0.00709941	0.312801	PETD	Cytochrome b/f complex	Strong Purifying Selection	Not Significant
MT880608	petD	MZ929414	petD	0.0022207	0.00709941	0.312801	PETD	Cytochrome b/f complex	Strong Purifying Selection	Not Significant
LC794892	petD	MZ929414	petD	0.0022207	0.00709941	0.312801	PETD	Cytochrome b/f complex	Strong Purifying Selection	Not Significant
PV928963	petD	MZ929414	petD	0.00220925	0.00706604	0.312657	PETD	Cytochrome b/f complex	Strong Purifying Selection	Not Significant
ON641345	petD	MZ929414	petD	0.00220925	0.00706604	0.312657	PETD	Cytochrome b/f complex	Strong Purifying Selection	Not Significant
KR259987	petD	MZ929414	petD	0.00220925	0.00706604	0.312657	PETD	Cytochrome b/f complex	Strong Purifying Selection	Not Significant
ON065553	petD	MZ929414	petD	0.00220925	0.00706604	0.312657	PETD	Cytochrome b/f complex	Strong Purifying Selection	Not Significant
ON065551	petD	MZ929414	petD	0.00220925	0.00706604	0.312657	PETD	Cytochrome b/f complex	Strong Purifying Selection	Not Significant
ON065548	petD	MZ929414	petD	0.00220925	0.00706604	0.312657	PETD	Cytochrome b/f complex	Strong Purifying Selection	Not Significant
MZ929414	petD	MW722946	petD	0.00220925	0.00706604	0.312657	PETD	Cytochrome b/f complex	Strong Purifying Selection	Not Significant
PV928963	petD	ON065547	petD	0.00222038	0.0071027	0.31261	PETD	Cytochrome b/f complex	Strong Purifying Selection	Not Significant
ON641345	petD	ON065547	petD	0.00222038	0.0071027	0.31261	PETD	Cytochrome b/f complex	Strong Purifying Selection	Not Significant
KR259987	petD	ON065547	petD	0.00222038	0.0071027	0.31261	PETD	Cytochrome b/f complex	Strong Purifying Selection	Not Significant
ON065553	petD	ON065547	petD	0.00222038	0.0071027	0.31261	PETD	Cytochrome b/f complex	Strong Purifying Selection	Not Significant
ON065547	petD	ON065551	petD	0.00222038	0.0071027	0.31261	PETD	Cytochrome b/f complex	Strong Purifying Selection	Not Significant
ON065547	petD	ON065548	petD	0.00222038	0.0071027	0.31261	PETD	Cytochrome b/f complex	Strong Purifying Selection	Not Significant
ON065547	petD	MW722946	petD	0.00222038	0.0071027	0.31261	PETD	Cytochrome b/f complex	Strong Purifying Selection	Not Significant
ON872190	petD	MZ929414	petD	0.00110613	0.00353839	0.312609	PETD	Cytochrome b/f complex	Strong Purifying Selection	Not Significant
PV928964	petA	ON597621	petA	0.0013692	0.00437993	0.312608	PETA	Cytochrome b/f complex	Strong Purifying Selection	Not Significant
PV928964	petA	KJ865401	petA	0.0013692	0.00437993	0.312608	PETA	Cytochrome b/f complex	Strong Purifying Selection	Not Significant
PV928964	petA	ON065550	petA	0.0013692	0.00437993	0.312608	PETA	Cytochrome b/f complex	Strong Purifying Selection	Not Significant
PV928964	petA	PQ149287	petA	0.0013692	0.00437993	0.312608	PETA	Cytochrome b/f complex	Strong Purifying Selection	Not Significant
ON597621	petA	PV928963	petA	0.0013692	0.00437993	0.312608	PETA	Cytochrome b/f complex	Strong Purifying Selection	Not Significant
ON597621	petA	ON641345	petA	0.0013692	0.00437993	0.312608	PETA	Cytochrome b/f complex	Strong Purifying Selection	Not Significant
ON597621	petA	MT106672	petA	0.0013692	0.00437993	0.312608	PETA	Cytochrome b/f complex	Strong Purifying Selection	Not Significant
ON597621	petA	ON065554	petA	0.0013692	0.00437993	0.312608	PETA	Cytochrome b/f complex	Strong Purifying Selection	Not Significant
ON597621	petA	KR259987	petA	0.0013692	0.00437993	0.312608	PETA	Cytochrome b/f complex	Strong Purifying Selection	Not Significant
ON597621	petA	MT880608	petA	0.0013692	0.00437993	0.312608	PETA	Cytochrome b/f complex	Strong Purifying Selection	Not Significant
ON597621	petA	ON065553	petA	0.0013692	0.00437993	0.312608	PETA	Cytochrome b/f complex	Strong Purifying Selection	Not Significant
ON597621	petA	ON065551	petA	0.0013692	0.00437993	0.312608	PETA	Cytochrome b/f complex	Strong Purifying Selection	Not Significant
ON597621	petA	ON065548	petA	0.0013692	0.00437993	0.312608	PETA	Cytochrome b/f complex	Strong Purifying Selection	Not Significant
ON597621	petA	MW722946	petA	0.0013692	0.00437993	0.312608	PETA	Cytochrome b/f complex	Strong Purifying Selection	Not Significant
KJ865401	petA	PV928963	petA	0.0013692	0.00437993	0.312608	PETA	Cytochrome b/f complex	Strong Purifying Selection	Not Significant
KJ865401	petA	ON641345	petA	0.0013692	0.00437993	0.312608	PETA	Cytochrome b/f complex	Strong Purifying Selection	Not Significant
KJ865401	petA	MT106672	petA	0.0013692	0.00437993	0.312608	PETA	Cytochrome b/f complex	Strong Purifying Selection	Not Significant
KJ865401	petA	ON065554	petA	0.0013692	0.00437993	0.312608	PETA	Cytochrome b/f complex	Strong Purifying Selection	Not Significant
KJ865401	petA	KR259987	petA	0.0013692	0.00437993	0.312608	PETA	Cytochrome b/f complex	Strong Purifying Selection	Not Significant
KJ865401	petA	MT880608	petA	0.0013692	0.00437993	0.312608	PETA	Cytochrome b/f complex	Strong Purifying Selection	Not Significant
KJ865401	petA	ON065553	petA	0.0013692	0.00437993	0.312608	PETA	Cytochrome b/f complex	Strong Purifying Selection	Not Significant
KJ865401	petA	ON065551	petA	0.0013692	0.00437993	0.312608	PETA	Cytochrome b/f complex	Strong Purifying Selection	Not Significant
KJ865401	petA	ON065548	petA	0.0013692	0.00437993	0.312608	PETA	Cytochrome b/f complex	Strong Purifying Selection	Not Significant
KJ865401	petA	MW722946	petA	0.0013692	0.00437993	0.312608	PETA	Cytochrome b/f complex	Strong Purifying Selection	Not Significant
PV928963	petA	ON065550	petA	0.0013692	0.00437993	0.312608	PETA	Cytochrome b/f complex	Strong Purifying Selection	Not Significant
PV928963	petA	PQ149287	petA	0.0013692	0.00437993	0.312608	PETA	Cytochrome b/f complex	Strong Purifying Selection	Not Significant
ON641345	petA	ON065550	petA	0.0013692	0.00437993	0.312608	PETA	Cytochrome b/f complex	Strong Purifying Selection	Not Significant
ON641345	petA	PQ149287	petA	0.0013692	0.00437993	0.312608	PETA	Cytochrome b/f complex	Strong Purifying Selection	Not Significant
MT106672	petA	ON065550	petA	0.0013692	0.00437993	0.312608	PETA	Cytochrome b/f complex	Strong Purifying Selection	Not Significant
MT106672	petA	PQ149287	petA	0.0013692	0.00437993	0.312608	PETA	Cytochrome b/f complex	Strong Purifying Selection	Not Significant
ON065554	petA	ON065550	petA	0.0013692	0.00437993	0.312608	PETA	Cytochrome b/f complex	Strong Purifying Selection	Not Significant
ON065554	petA	PQ149287	petA	0.0013692	0.00437993	0.312608	PETA	Cytochrome b/f complex	Strong Purifying Selection	Not Significant
KR259987	petA	ON065550	petA	0.0013692	0.00437993	0.312608	PETA	Cytochrome b/f complex	Strong Purifying Selection	Not Significant
KR259987	petA	PQ149287	petA	0.0013692	0.00437993	0.312608	PETA	Cytochrome b/f complex	Strong Purifying Selection	Not Significant
MT880608	petA	ON065550	petA	0.0013692	0.00437993	0.312608	PETA	Cytochrome b/f complex	Strong Purifying Selection	Not Significant
MT880608	petA	PQ149287	petA	0.0013692	0.00437993	0.312608	PETA	Cytochrome b/f complex	Strong Purifying Selection	Not Significant
ON065553	petA	ON065550	petA	0.0013692	0.00437993	0.312608	PETA	Cytochrome b/f complex	Strong Purifying Selection	Not Significant
ON065553	petA	PQ149287	petA	0.0013692	0.00437993	0.312608	PETA	Cytochrome b/f complex	Strong Purifying Selection	Not Significant
ON065551	petA	ON065550	petA	0.0013692	0.00437993	0.312608	PETA	Cytochrome b/f complex	Strong Purifying Selection	Not Significant
ON065551	petA	PQ149287	petA	0.0013692	0.00437993	0.312608	PETA	Cytochrome b/f complex	Strong Purifying Selection	Not Significant
ON065550	petA	ON065548	petA	0.0013692	0.00437993	0.312608	PETA	Cytochrome b/f complex	Strong Purifying Selection	Not Significant
ON065550	petA	MW722946	petA	0.0013692	0.00437993	0.312608	PETA	Cytochrome b/f complex	Strong Purifying Selection	Not Significant
ON065548	petA	PQ149287	petA	0.0013692	0.00437993	0.312608	PETA	Cytochrome b/f complex	Strong Purifying Selection	Not Significant
PQ149287	petA	MW722946	petA	0.0013692	0.00437993	0.312608	PETA	Cytochrome b/f complex	Strong Purifying Selection	Not Significant
PX404588	petD	PV928963	petD	0.00110603	0.00353941	0.31249	PETD	Cytochrome b/f complex	Strong Purifying Selection	Not Significant
PX404588	petD	ON641345	petD	0.00110603	0.00353941	0.31249	PETD	Cytochrome b/f complex	Strong Purifying Selection	Not Significant
PX404588	petD	KR259987	petD	0.00110603	0.00353941	0.31249	PETD	Cytochrome b/f complex	Strong Purifying Selection	Not Significant
PX404588	petD	ON065553	petD	0.00110603	0.00353941	0.31249	PETD	Cytochrome b/f complex	Strong Purifying Selection	Not Significant
PX404588	petD	ON065551	petD	0.00110603	0.00353941	0.31249	PETD	Cytochrome b/f complex	Strong Purifying Selection	Not Significant
PX404588	petD	ON065548	petD	0.00110603	0.00353941	0.31249	PETD	Cytochrome b/f complex	Strong Purifying Selection	Not Significant
PX404588	petD	MW722946	petD	0.00110603	0.00353941	0.31249	PETD	Cytochrome b/f complex	Strong Purifying Selection	Not Significant
PV928964	petD	MZ929414	petD	0.00221412	0.00709129	0.31223	PETD	Cytochrome b/f complex	Strong Purifying Selection	Not Significant
ON065554	petD	MZ929414	petD	0.00221412	0.00709129	0.31223	PETD	Cytochrome b/f complex	Strong Purifying Selection	Not Significant
ON065547	petD	MZ929414	petD	0.00221358	0.00709684	0.31191	PETD	Cytochrome b/f complex	Strong Purifying Selection	Not Significant
PX404588	petD	MZ929414	petD	0.00110266	0.0035365	0.311793	PETD	Cytochrome b/f complex	Strong Purifying Selection	Not Significant
OM773617	petD	MK250977	petD	0.00331536	0.010634	0.311769	PETD	Cytochrome b/f complex	Strong Purifying Selection	Not Significant
OM773616	petD	MK250977	petD	0.00331536	0.010634	0.311769	PETD	Cytochrome b/f complex	Strong Purifying Selection	Not Significant
ON065549	petD	MK250977	petD	0.00331536	0.010634	0.311769	PETD	Cytochrome b/f complex	Strong Purifying Selection	Not Significant
ON597621	petA	ON065552	petA	0.00136824	0.00438986	0.311681	PETA	Cytochrome b/f complex	Strong Purifying Selection	Not Significant
KJ865401	petA	ON065552	petA	0.00136824	0.00438986	0.311681	PETA	Cytochrome b/f complex	Strong Purifying Selection	Not Significant
ON065552	petA	ON065550	petA	0.00136824	0.00438986	0.311681	PETA	Cytochrome b/f complex	Strong Purifying Selection	Not Significant
ON065552	petA	PQ149287	petA	0.00136824	0.00438986	0.311681	PETA	Cytochrome b/f complex	Strong Purifying Selection	Not Significant
ON597621	petD	PV928963	petD	0.00110603	0.00709561	0.155876	PETD	Cytochrome b/f complex	Strong Purifying Selection	Not Significant
ON597621	petD	ON641345	petD	0.00110603	0.00709561	0.155876	PETD	Cytochrome b/f complex	Strong Purifying Selection	Not Significant
ON597621	petD	KR259987	petD	0.00110603	0.00709561	0.155876	PETD	Cytochrome b/f complex	Strong Purifying Selection	Not Significant
ON597621	petD	ON065553	petD	0.00110603	0.00709561	0.155876	PETD	Cytochrome b/f complex	Strong Purifying Selection	Not Significant
ON597621	petD	ON065551	petD	0.00110603	0.00709561	0.155876	PETD	Cytochrome b/f complex	Strong Purifying Selection	Not Significant
ON597621	petD	ON065548	petD	0.00110603	0.00709561	0.155876	PETD	Cytochrome b/f complex	Strong Purifying Selection	Not Significant
ON597621	petD	MW722946	petD	0.00110603	0.00709561	0.155876	PETD	Cytochrome b/f complex	Strong Purifying Selection	Not Significant
KJ865401	petD	PV928963	petD	0.00110603	0.00709561	0.155876	PETD	Cytochrome b/f complex	Strong Purifying Selection	Not Significant
KJ865401	petD	ON641345	petD	0.00110603	0.00709561	0.155876	PETD	Cytochrome b/f complex	Strong Purifying Selection	Not Significant
KJ865401	petD	KR259987	petD	0.00110603	0.00709561	0.155876	PETD	Cytochrome b/f complex	Strong Purifying Selection	Not Significant
KJ865401	petD	ON065553	petD	0.00110603	0.00709561	0.155876	PETD	Cytochrome b/f complex	Strong Purifying Selection	Not Significant
KJ865401	petD	ON065551	petD	0.00110603	0.00709561	0.155876	PETD	Cytochrome b/f complex	Strong Purifying Selection	Not Significant
KJ865401	petD	ON065548	petD	0.00110603	0.00709561	0.155876	PETD	Cytochrome b/f complex	Strong Purifying Selection	Not Significant
KJ865401	petD	MW722946	petD	0.00110603	0.00709561	0.155876	PETD	Cytochrome b/f complex	Strong Purifying Selection	Not Significant
PV928963	petD	PQ149287	petD	0.00110603	0.00709561	0.155876	PETD	Cytochrome b/f complex	Strong Purifying Selection	Not Significant
ON641345	petD	PQ149287	petD	0.00110603	0.00709561	0.155876	PETD	Cytochrome b/f complex	Strong Purifying Selection	Not Significant
KR259987	petD	PQ149287	petD	0.00110603	0.00709561	0.155876	PETD	Cytochrome b/f complex	Strong Purifying Selection	Not Significant
ON065553	petD	PQ149287	petD	0.00110603	0.00709561	0.155876	PETD	Cytochrome b/f complex	Strong Purifying Selection	Not Significant
ON065551	petD	PQ149287	petD	0.00110603	0.00709561	0.155876	PETD	Cytochrome b/f complex	Strong Purifying Selection	Not Significant
ON065548	petD	PQ149287	petD	0.00110603	0.00709561	0.155876	PETD	Cytochrome b/f complex	Strong Purifying Selection	Not Significant
PQ149287	petD	MW722946	petD	0.00110603	0.00709561	0.155876	PETD	Cytochrome b/f complex	Strong Purifying Selection	Not Significant
OM773617	petD	LC794892	petD	0.00221496	0.0142329	0.155622	PETD	Cytochrome b/f complex	Strong Purifying Selection	Not Significant
OM773616	petD	LC794892	petD	0.00221496	0.0142329	0.155622	PETD	Cytochrome b/f complex	Strong Purifying Selection	Not Significant
LC794892	petD	ON065549	petD	0.00221496	0.0142329	0.155622	PETD	Cytochrome b/f complex	Strong Purifying Selection	Not Significant
ON597621	petD	MZ929414	petD	0.00110266	0.00708976	0.155528	PETD	Cytochrome b/f complex	Strong Purifying Selection	Not Significant
KJ865401	petD	MZ929414	petD	0.00110266	0.00708976	0.155528	PETD	Cytochrome b/f complex	Strong Purifying Selection	Not Significant
PQ149287	petD	MZ929414	petD	0.00110266	0.00708976	0.155528	PETD	Cytochrome b/f complex	Strong Purifying Selection	Not Significant
PV928963	petD	OM773617	petD	0.00221985	0.0142841	0.155407	PETD	Cytochrome b/f complex	Strong Purifying Selection	Not Significant
PV928963	petD	OM773616	petD	0.00221985	0.0142841	0.155407	PETD	Cytochrome b/f complex	Strong Purifying Selection	Not Significant
PV928963	petD	ON065549	petD	0.00221985	0.0142841	0.155407	PETD	Cytochrome b/f complex	Strong Purifying Selection	Not Significant
ON641345	petD	OM773617	petD	0.00221985	0.0142841	0.155407	PETD	Cytochrome b/f complex	Strong Purifying Selection	Not Significant
ON641345	petD	OM773616	petD	0.00221985	0.0142841	0.155407	PETD	Cytochrome b/f complex	Strong Purifying Selection	Not Significant
ON641345	petD	ON065549	petD	0.00221985	0.0142841	0.155407	PETD	Cytochrome b/f complex	Strong Purifying Selection	Not Significant
OM773617	petD	KR259987	petD	0.00221985	0.0142841	0.155407	PETD	Cytochrome b/f complex	Strong Purifying Selection	Not Significant
OM773617	petD	ON065553	petD	0.00221985	0.0142841	0.155407	PETD	Cytochrome b/f complex	Strong Purifying Selection	Not Significant
OM773617	petD	ON065551	petD	0.00221985	0.0142841	0.155407	PETD	Cytochrome b/f complex	Strong Purifying Selection	Not Significant
OM773617	petD	ON065548	petD	0.00221985	0.0142841	0.155407	PETD	Cytochrome b/f complex	Strong Purifying Selection	Not Significant
OM773617	petD	MW722946	petD	0.00221985	0.0142841	0.155407	PETD	Cytochrome b/f complex	Strong Purifying Selection	Not Significant
OM773616	petD	KR259987	petD	0.00221985	0.0142841	0.155407	PETD	Cytochrome b/f complex	Strong Purifying Selection	Not Significant
OM773616	petD	ON065553	petD	0.00221985	0.0142841	0.155407	PETD	Cytochrome b/f complex	Strong Purifying Selection	Not Significant
OM773616	petD	ON065551	petD	0.00221985	0.0142841	0.155407	PETD	Cytochrome b/f complex	Strong Purifying Selection	Not Significant
OM773616	petD	ON065548	petD	0.00221985	0.0142841	0.155407	PETD	Cytochrome b/f complex	Strong Purifying Selection	Not Significant
OM773616	petD	MW722946	petD	0.00221985	0.0142841	0.155407	PETD	Cytochrome b/f complex	Strong Purifying Selection	Not Significant
KR259987	petD	ON065549	petD	0.00221985	0.0142841	0.155407	PETD	Cytochrome b/f complex	Strong Purifying Selection	Not Significant
ON065553	petD	ON065549	petD	0.00221985	0.0142841	0.155407	PETD	Cytochrome b/f complex	Strong Purifying Selection	Not Significant
ON065551	petD	ON065549	petD	0.00221985	0.0142841	0.155407	PETD	Cytochrome b/f complex	Strong Purifying Selection	Not Significant
ON065549	petD	ON065548	petD	0.00221985	0.0142841	0.155407	PETD	Cytochrome b/f complex	Strong Purifying Selection	Not Significant
ON065549	petD	MW722946	petD	0.00221985	0.0142841	0.155407	PETD	Cytochrome b/f complex	Strong Purifying Selection	Not Significant
OM773617	petD	MZ929414	petD	0.00221306	0.0142723	0.15506	PETD	Cytochrome b/f complex	Strong Purifying Selection	Not Significant
OM773616	petD	MZ929414	petD	0.00221306	0.0142723	0.15506	PETD	Cytochrome b/f complex	Strong Purifying Selection	Not Significant
ON065549	petD	MZ929414	petD	0.00221306	0.0142723	0.15506	PETD	Cytochrome b/f complex	Strong Purifying Selection	Not Significant
ON065550	ycf1	MT880606	ycf1	0.00346621	0.00174192	1.98988	YCF1	Hypothetical reading frame	Positive Selection	Highly Significant
PX404588	ycf2	MK250977	ycf2	0.00130842	6.72182e-4	1.94652	YCF2	Hypothetical reading frame	Positive Selection	Highly Significant
OM773617	ycf1	MT880606	ycf1	0.00951429	0.00523425	1.8177	YCF1	Hypothetical reading frame	Positive Selection	Highly Significant
OM773616	ycf1	ON065550	ycf1	0.00951358	0.00523571	1.81706	YCF1	Hypothetical reading frame	Positive Selection	Highly Significant
ON065550	ycf1	ON065549	ycf1	0.00951358	0.00523571	1.81706	YCF1	Hypothetical reading frame	Positive Selection	Highly Significant
ON872191	ycf1	ON065550	ycf1	0.0115164	0.00656929	1.75306	YCF1	Hypothetical reading frame	Positive Selection	Highly Significant
OM773617	ycf1	ON065550	ycf1	0.00904633	0.00523651	1.72755	YCF1	Hypothetical reading frame	Positive Selection	Highly Significant
ON872191	ycf1	MT880606	ycf1	0.0116349	0.00700626	1.66065	YCF1	Hypothetical reading frame	Positive Selection	Highly Significant
OM773616	ycf1	MT880606	ycf1	0.00939791	0.00567123	1.65712	YCF1	Hypothetical reading frame	Positive Selection	Highly Significant
ON065549	ycf1	MT880606	ycf1	0.00939791	0.00567123	1.65712	YCF1	Hypothetical reading frame	Positive Selection	Highly Significant
ON065547	ycf1	MT880606	ycf1	0.00138481	8.6987e-4	1.59197	YCF1	Hypothetical reading frame	Positive Selection	Highly Significant
ON597621	ycf1	ON065550	ycf1	0.00834327	0.00524431	1.59092	YCF1	Hypothetical reading frame	Positive Selection	Highly Significant
LC218435	ycf1	LC794892	ycf1	0.00671628	0.00436135	1.53995	YCF1	Hypothetical reading frame	Positive Selection	Highly Significant
OM773617	ycf1	ON065547	ycf1	0.00904794	0.00610872	1.48115	YCF1	Hypothetical reading frame	Positive Selection	Moderately Significant
PX404588	ycf1	ON065550	ycf1	0.0122001	0.00831644	1.46699	YCF1	Hypothetical reading frame	Positive Selection	Moderately Significant
ON597621	ycf1	MT880606	ycf1	0.00764532	0.00524205	1.45846	YCF1	Hypothetical reading frame	Positive Selection	Moderately Significant
MW207297	ycf3	ON872192	ycf3	0.00340538	0.00235998	1.44297	YCF3	Hypothetical reading frame	Positive Selection	Moderately Significant
ON872191	ycf3	ON872196	ycf3	0.00340244	0.00236708	1.4374	YCF3	Hypothetical reading frame	Positive Selection	Moderately Significant
ON872191	ycf3	ON872195	ycf3	0.00340244	0.00236708	1.4374	YCF3	Hypothetical reading frame	Positive Selection	Moderately Significant
ON872191	ycf3	MZ324823	ycf3	0.00340244	0.00236708	1.4374	YCF3	Hypothetical reading frame	Positive Selection	Moderately Significant
ON872191	ycf3	MW207298	ycf3	0.00340244	0.00236708	1.4374	YCF3	Hypothetical reading frame	Positive Selection	Moderately Significant
OM773616	ycf1	ON065547	ycf1	0.00939851	0.00654597	1.43577	YCF1	Hypothetical reading frame	Positive Selection	Moderately Significant
ON065547	ycf1	ON065549	ycf1	0.00939851	0.00654597	1.43577	YCF1	Hypothetical reading frame	Positive Selection	Moderately Significant
LC218435	ycf1	PX404588	ycf1	0.0125522	0.0087551	1.4337	YCF1	Hypothetical reading frame	Positive Selection	Moderately Significant
LC218435	ycf1	PV928964	ycf1	0.0068331	0.00479758	1.42428	YCF1	Hypothetical reading frame	Positive Selection	Moderately Significant
LC218435	ycf1	ON065554	ycf1	0.0068331	0.00479758	1.42428	YCF1	Hypothetical reading frame	Positive Selection	Moderately Significant
ON872191	ycf1	ON065547	ycf1	0.0111668	0.00788476	1.41625	YCF1	Hypothetical reading frame	Positive Selection	Moderately Significant
ON597621	ycf1	ON872192	ycf1	0.00799488	0.00568004	1.40754	YCF1	Hypothetical reading frame	Positive Selection	Moderately Significant
PX404588	ycf1	ON872192	ycf1	0.012319	0.00875215	1.40753	YCF1	Hypothetical reading frame	Positive Selection	Moderately Significant
LC218435	ycf1	OM773617	ycf1	0.00974722	0.00698888	1.39467	YCF1	Hypothetical reading frame	Positive Selection	Moderately Significant
ON872190	ycf2	PX404588	ycf2	9.37289e-4	6.74097e-4	1.39044	YCF2	Hypothetical reading frame	Positive Selection	Moderately Significant
PX404588	ycf2	MZ929414	ycf2	9.38083e-4	6.74773e-4	1.39022	YCF2	Hypothetical reading frame	Positive Selection	Moderately Significant
ON872191	ycf2	MK250977	ycf2	9.34315e-4	6.72277e-4	1.38978	YCF2	Hypothetical reading frame	Positive Selection	Moderately Significant
PX404588	ycf1	ON872193	ycf1	0.0120851	0.00875082	1.38103	YCF1	Hypothetical reading frame	Positive Selection	Moderately Significant
ON597621	ycf1	ON872193	ycf1	0.00776225	0.00567918	1.36679	YCF1	Hypothetical reading frame	Positive Selection	Moderately Significant
LC218435	ycf1	ON597621	ycf1	0.00776125	0.00568195	1.36595	YCF1	Hypothetical reading frame	Positive Selection	Moderately Significant
KJ865401	ycf1	ON065550	ycf1	0.00834327	0.00612194	1.36285	YCF1	Hypothetical reading frame	Positive Selection	Moderately Significant
ON065550	ycf1	PQ149287	ycf1	0.00834327	0.00612194	1.36285	YCF1	Hypothetical reading frame	Positive Selection	Moderately Significant
ON872192	ycf1	OM773617	ycf1	0.00951451	0.00698653	1.36184	YCF1	Hypothetical reading frame	Positive Selection	Moderately Significant
LC218435	ycf1	OM773616	ycf1	0.0100981	0.00742673	1.3597	YCF1	Hypothetical reading frame	Positive Selection	Moderately Significant
LC218435	ycf1	ON065549	ycf1	0.0100981	0.00742673	1.3597	YCF1	Hypothetical reading frame	Positive Selection	Moderately Significant
LC218435	ycf1	ON872191	ycf1	0.0118687	0.00877028	1.35329	YCF1	Hypothetical reading frame	Positive Selection	Moderately Significant
ON872192	ycf1	OM773616	ycf1	0.0098653	0.00742423	1.3288	YCF1	Hypothetical reading frame	Positive Selection	Moderately Significant
ON872192	ycf1	ON065549	ycf1	0.0098653	0.00742423	1.3288	YCF1	Hypothetical reading frame	Positive Selection	Moderately Significant
ON872193	ycf1	OM773617	ycf1	0.00928138	0.00698547	1.32867	YCF1	Hypothetical reading frame	Positive Selection	Moderately Significant
PX404588	ycf1	MT880606	ycf1	0.0122015	0.00919327	1.32722	YCF1	Hypothetical reading frame	Positive Selection	Moderately Significant
ON872191	ycf1	ON872192	ycf1	0.0116352	0.00876732	1.32711	YCF1	Hypothetical reading frame	Positive Selection	Moderately Significant
LC218435	ycf1	PV928963	ycf1	0.00636709	0.00479977	1.32654	YCF1	Hypothetical reading frame	Positive Selection	Moderately Significant
LC218435	ycf1	ON641345	ycf1	0.00636709	0.00479977	1.32654	YCF1	Hypothetical reading frame	Positive Selection	Moderately Significant
LC218435	ycf1	KR259987	ycf1	0.00636709	0.00479977	1.32654	YCF1	Hypothetical reading frame	Positive Selection	Moderately Significant
LC218435	ycf1	ON065553	ycf1	0.00636709	0.00479977	1.32654	YCF1	Hypothetical reading frame	Positive Selection	Moderately Significant
LC218435	ycf1	ON065551	ycf1	0.00636709	0.00479977	1.32654	YCF1	Hypothetical reading frame	Positive Selection	Moderately Significant
LC218435	ycf1	ON065548	ycf1	0.00636709	0.00479977	1.32654	YCF1	Hypothetical reading frame	Positive Selection	Moderately Significant
LC218435	ycf1	MW722946	ycf1	0.00636709	0.00479977	1.32654	YCF1	Hypothetical reading frame	Positive Selection	Moderately Significant
ON872191	ycf1	ON872193	ycf1	0.0114012	0.00876598	1.30062	YCF1	Hypothetical reading frame	Positive Selection	Moderately Significant
ON872193	ycf1	OM773616	ycf1	0.00963207	0.0074231	1.29758	YCF1	Hypothetical reading frame	Positive Selection	Moderately Significant
ON872193	ycf1	ON065549	ycf1	0.00963207	0.0074231	1.29758	YCF1	Hypothetical reading frame	Positive Selection	Moderately Significant
PX404588	ycf1	ON872196	ycf1	0.0123193	0.00963185	1.27902	YCF1	Hypothetical reading frame	Positive Selection	Moderately Significant
PX404588	ycf1	ON872195	ycf1	0.0123193	0.00963185	1.27902	YCF1	Hypothetical reading frame	Positive Selection	Moderately Significant
PX404588	ycf1	MZ324823	ycf1	0.0123193	0.00963185	1.27902	YCF1	Hypothetical reading frame	Positive Selection	Moderately Significant
PX404588	ycf1	MW207298	ycf1	0.0123193	0.00963185	1.27902	YCF1	Hypothetical reading frame	Positive Selection	Moderately Significant
LC794892	ycf1	ON065550	ycf1	0.00764703	0.00611414	1.25071	YCF1	Hypothetical reading frame	Positive Selection	Moderately Significant
ON597621	ycf1	ON065547	ycf1	0.00764581	0.00611782	1.24976	YCF1	Hypothetical reading frame	Positive Selection	Moderately Significant
KJ865401	ycf1	MT880606	ycf1	0.00764532	0.00611929	1.24938	YCF1	Hypothetical reading frame	Positive Selection	Moderately Significant
MT880606	ycf1	PQ149287	ycf1	0.00764532	0.00611929	1.24938	YCF1	Hypothetical reading frame	Positive Selection	Moderately Significant
ON597621	ycf1	ON872196	ycf1	0.00799513	0.00655693	1.21934	YCF1	Hypothetical reading frame	Positive Selection	Moderately Significant
ON597621	ycf1	ON872195	ycf1	0.00799513	0.00655693	1.21934	YCF1	Hypothetical reading frame	Positive Selection	Moderately Significant
ON597621	ycf1	MZ324823	ycf1	0.00799513	0.00655693	1.21934	YCF1	Hypothetical reading frame	Positive Selection	Moderately Significant
ON597621	ycf1	MW207298	ycf1	0.00799513	0.00655693	1.21934	YCF1	Hypothetical reading frame	Positive Selection	Moderately Significant
KJ865401	ycf1	ON872192	ycf1	0.00799488	0.00655772	1.21915	YCF1	Hypothetical reading frame	Positive Selection	Moderately Significant
ON872192	ycf1	PQ149287	ycf1	0.00799488	0.00655772	1.21915	YCF1	Hypothetical reading frame	Positive Selection	Moderately Significant
ON872192	ycf1	LC794892	ycf1	0.00741517	0.00611097	1.21342	YCF1	Hypothetical reading frame	Positive Selection	Moderately Significant
ON872196	ycf1	OM773617	ycf1	0.00951482	0.0078635	1.21	YCF1	Hypothetical reading frame	Positive Selection	Moderately Significant
ON872195	ycf1	OM773617	ycf1	0.00951482	0.0078635	1.21	YCF1	Hypothetical reading frame	Positive Selection	Moderately Significant
OM773617	ycf1	MZ324823	ycf1	0.00951482	0.0078635	1.21	YCF1	Hypothetical reading frame	Positive Selection	Moderately Significant
OM773617	ycf1	MW207298	ycf1	0.00951482	0.0078635	1.21	YCF1	Hypothetical reading frame	Positive Selection	Moderately Significant
ON872191	ycf1	ON872196	ycf1	0.0116356	0.00964855	1.20594	YCF1	Hypothetical reading frame	Positive Selection	Moderately Significant
ON872191	ycf1	ON872195	ycf1	0.0116356	0.00964855	1.20594	YCF1	Hypothetical reading frame	Positive Selection	Moderately Significant
ON872191	ycf1	MZ324823	ycf1	0.0116356	0.00964855	1.20594	YCF1	Hypothetical reading frame	Positive Selection	Moderately Significant
ON872191	ycf1	MW207298	ycf1	0.0116356	0.00964855	1.20594	YCF1	Hypothetical reading frame	Positive Selection	Moderately Significant
ON872196	ycf1	OM773616	ycf1	0.00986562	0.00830152	1.18841	YCF1	Hypothetical reading frame	Positive Selection	Marginally Significant
ON872196	ycf1	ON065549	ycf1	0.00986562	0.00830152	1.18841	YCF1	Hypothetical reading frame	Positive Selection	Marginally Significant
ON872195	ycf1	OM773616	ycf1	0.00986562	0.00830152	1.18841	YCF1	Hypothetical reading frame	Positive Selection	Marginally Significant
ON872195	ycf1	ON065549	ycf1	0.00986562	0.00830152	1.18841	YCF1	Hypothetical reading frame	Positive Selection	Marginally Significant
OM773616	ycf1	MZ324823	ycf1	0.00986562	0.00830152	1.18841	YCF1	Hypothetical reading frame	Positive Selection	Marginally Significant
OM773616	ycf1	MW207298	ycf1	0.00986562	0.00830152	1.18841	YCF1	Hypothetical reading frame	Positive Selection	Marginally Significant
MZ324823	ycf1	ON065549	ycf1	0.00986562	0.00830152	1.18841	YCF1	Hypothetical reading frame	Positive Selection	Marginally Significant
ON065549	ycf1	MW207298	ycf1	0.00986562	0.00830152	1.18841	YCF1	Hypothetical reading frame	Positive Selection	Marginally Significant
PV928964	ycf1	ON065550	ycf1	0.00776405	0.006551	1.18517	YCF1	Hypothetical reading frame	Positive Selection	Marginally Significant
ON065554	ycf1	ON065550	ycf1	0.00776405	0.006551	1.18517	YCF1	Hypothetical reading frame	Positive Selection	Marginally Significant
ON872193	ycf1	KJ865401	ycf1	0.00776225	0.00655672	1.18386	YCF1	Hypothetical reading frame	Positive Selection	Marginally Significant
ON872193	ycf1	PQ149287	ycf1	0.00776225	0.00655672	1.18386	YCF1	Hypothetical reading frame	Positive Selection	Marginally Significant
LC218435	ycf1	KJ865401	ycf1	0.00776125	0.00655993	1.18313	YCF1	Hypothetical reading frame	Positive Selection	Marginally Significant
LC218435	ycf1	PQ149287	ycf1	0.00776125	0.00655993	1.18313	YCF1	Hypothetical reading frame	Positive Selection	Marginally Significant
LC218435	ycf4	ON872190	ycf4	0.0094422	0.00799808	1.18056	YCF4	Hypothetical reading frame	Positive Selection	Marginally Significant
ON872190	ycf4	MW207297	ycf4	0.0094422	0.00799808	1.18056	YCF4	Hypothetical reading frame	Positive Selection	Marginally Significant
ON872190	ycf4	ON872193	ycf4	0.0094422	0.00799808	1.18056	YCF4	Hypothetical reading frame	Positive Selection	Marginally Significant
ON872190	ycf4	ON872192	ycf4	0.0094422	0.00799808	1.18056	YCF4	Hypothetical reading frame	Positive Selection	Marginally Significant
ON872190	ycf4	ON872196	ycf4	0.0094422	0.00799808	1.18056	YCF4	Hypothetical reading frame	Positive Selection	Marginally Significant
ON872190	ycf4	ON872195	ycf4	0.0094422	0.00799808	1.18056	YCF4	Hypothetical reading frame	Positive Selection	Marginally Significant
ON872190	ycf4	MZ324823	ycf4	0.0094422	0.00799808	1.18056	YCF4	Hypothetical reading frame	Positive Selection	Marginally Significant
ON872190	ycf4	ON065552	ycf4	0.0094422	0.00799808	1.18056	YCF4	Hypothetical reading frame	Positive Selection	Marginally Significant
ON872190	ycf4	ON065547	ycf4	0.0094422	0.00799808	1.18056	YCF4	Hypothetical reading frame	Positive Selection	Marginally Significant
ON872190	ycf4	ON065550	ycf4	0.0094422	0.00799808	1.18056	YCF4	Hypothetical reading frame	Positive Selection	Marginally Significant
ON872190	ycf4	MK250977	ycf4	0.0094422	0.00799808	1.18056	YCF4	Hypothetical reading frame	Positive Selection	Marginally Significant
ON872190	ycf4	MW207298	ycf4	0.0094422	0.00799808	1.18056	YCF4	Hypothetical reading frame	Positive Selection	Marginally Significant
ON872190	ycf4	OM773617	ycf4	0.00943451	0.00802023	1.17634	YCF4	Hypothetical reading frame	Positive Selection	Marginally Significant
ON872190	ycf4	OM773616	ycf4	0.00943451	0.00802023	1.17634	YCF4	Hypothetical reading frame	Positive Selection	Marginally Significant
ON872190	ycf4	ON065549	ycf4	0.00943451	0.00802023	1.17634	YCF4	Hypothetical reading frame	Positive Selection	Marginally Significant
ON872193	ycf1	LC794892	ycf1	0.00718262	0.00611004	1.17554	YCF1	Hypothetical reading frame	Positive Selection	Marginally Significant
PX404588	ycf1	ON065547	ycf1	0.0117338	0.0100723	1.16496	YCF1	Hypothetical reading frame	Positive Selection	Marginally Significant
LC218435	ycf1	MT106672	ycf1	0.00660081	0.00567199	1.16375	YCF1	Hypothetical reading frame	Positive Selection	Marginally Significant
LC218435	ycf1	MT880608	ycf1	0.00660081	0.00567199	1.16375	YCF1	Hypothetical reading frame	Positive Selection	Marginally Significant
ON872192	ycf3	ON065550	ycf3	0.00272633	0.00236693	1.15184	YCF3	Hypothetical reading frame	Positive Selection	Marginally Significant
ON872196	ycf3	ON065550	ycf3	0.00272633	0.00236693	1.15184	YCF3	Hypothetical reading frame	Positive Selection	Marginally Significant
ON872195	ycf3	ON065550	ycf3	0.00272633	0.00236693	1.15184	YCF3	Hypothetical reading frame	Positive Selection	Marginally Significant
MZ324823	ycf3	ON065550	ycf3	0.00272633	0.00236693	1.15184	YCF3	Hypothetical reading frame	Positive Selection	Marginally Significant
ON065550	ycf3	MW207298	ycf3	0.00272633	0.00236693	1.15184	YCF3	Hypothetical reading frame	Positive Selection	Marginally Significant
PV928964	ycf1	ON872192	ycf1	0.00753216	0.00654759	1.15037	YCF1	Hypothetical reading frame	Positive Selection	Marginally Significant
ON872192	ycf1	ON065554	ycf1	0.00753216	0.00654759	1.15037	YCF1	Hypothetical reading frame	Positive Selection	Marginally Significant
ON872191	ycf1	OM773616	ycf1	0.0121054	0.0105299	1.14962	YCF1	Hypothetical reading frame	Positive Selection	Marginally Significant
ON872191	ycf1	ON065549	ycf1	0.0121054	0.0105299	1.14962	YCF1	Hypothetical reading frame	Positive Selection	Marginally Significant
ON065547	ycf1	ON065550	ycf1	0.00300331	0.00261377	1.14904	YCF1	Hypothetical reading frame	Positive Selection	Marginally Significant
ON597621	ycf1	PX404588	ycf1	0.0120804	0.0105287	1.14738	YCF1	Hypothetical reading frame	Positive Selection	Marginally Significant
LC794892	ycf1	MT880606	ycf1	0.00694941	0.00611151	1.1371	YCF1	Hypothetical reading frame	Positive Selection	Marginally Significant
ON872190	ycf3	OM773617	ycf3	0.00269881	0.00238363	1.13222	YCF3	Hypothetical reading frame	Positive Selection	Marginally Significant
ON872191	ycf1	ON597621	ycf1	0.0118656	0.010547	1.12503	YCF1	Hypothetical reading frame	Positive Selection	Marginally Significant
PV928964	ycf1	ON872193	ycf1	0.00729957	0.0065466	1.11502	YCF1	Hypothetical reading frame	Positive Selection	Marginally Significant
ON872193	ycf1	ON065554	ycf1	0.00729957	0.0065466	1.11502	YCF1	Hypothetical reading frame	Positive Selection	Marginally Significant
PV928963	ycf1	ON065550	ycf1	0.00729738	0.00655399	1.11343	YCF1	Hypothetical reading frame	Positive Selection	Marginally Significant
ON641345	ycf1	ON065550	ycf1	0.00729738	0.00655399	1.11343	YCF1	Hypothetical reading frame	Positive Selection	Marginally Significant
KR259987	ycf1	ON065550	ycf1	0.00729738	0.00655399	1.11343	YCF1	Hypothetical reading frame	Positive Selection	Marginally Significant
ON065553	ycf1	ON065550	ycf1	0.00729738	0.00655399	1.11343	YCF1	Hypothetical reading frame	Positive Selection	Marginally Significant
ON065551	ycf1	ON065550	ycf1	0.00729738	0.00655399	1.11343	YCF1	Hypothetical reading frame	Positive Selection	Marginally Significant
ON065550	ycf1	ON065548	ycf1	0.00729738	0.00655399	1.11343	YCF1	Hypothetical reading frame	Positive Selection	Marginally Significant
ON065550	ycf1	MW722946	ycf1	0.00729738	0.00655399	1.11343	YCF1	Hypothetical reading frame	Positive Selection	Marginally Significant
MT106672	ycf1	ON065550	ycf1	0.007648	0.00698831	1.0944	YCF1	Hypothetical reading frame	Positive Selection	Marginally Significant
MT880608	ycf1	ON065550	ycf1	0.007648	0.00698831	1.0944	YCF1	Hypothetical reading frame	Positive Selection	Marginally Significant
KJ865401	ycf1	ON065547	ycf1	0.00764581	0.00699588	1.0929	YCF1	Hypothetical reading frame	Positive Selection	Marginally Significant
ON065547	ycf1	PQ149287	ycf1	0.00764581	0.00699588	1.0929	YCF1	Hypothetical reading frame	Positive Selection	Marginally Significant
ON872191	ycf1	OM773617	ycf1	0.0119876	0.0109736	1.0924	YCF1	Hypothetical reading frame	Positive Selection	Marginally Significant
PX404588	ycf1	ON065552	ycf1	0.012319	0.0113978	1.08081	YCF1	Hypothetical reading frame	Positive Selection	Marginally Significant
PV928964	ycf1	MT880606	ycf1	0.00706629	0.00654817	1.07912	YCF1	Hypothetical reading frame	Positive Selection	Marginally Significant
ON065554	ycf1	MT880606	ycf1	0.00706629	0.00654817	1.07912	YCF1	Hypothetical reading frame	Positive Selection	Marginally Significant
ON872192	ycf1	PV928963	ycf1	0.0070656	0.00655058	1.07862	YCF1	Hypothetical reading frame	Positive Selection	Marginally Significant
ON872192	ycf1	ON641345	ycf1	0.0070656	0.00655058	1.07862	YCF1	Hypothetical reading frame	Positive Selection	Marginally Significant
ON872192	ycf1	KR259987	ycf1	0.0070656	0.00655058	1.07862	YCF1	Hypothetical reading frame	Positive Selection	Marginally Significant
ON872192	ycf1	ON065553	ycf1	0.0070656	0.00655058	1.07862	YCF1	Hypothetical reading frame	Positive Selection	Marginally Significant
ON872192	ycf1	ON065551	ycf1	0.0070656	0.00655058	1.07862	YCF1	Hypothetical reading frame	Positive Selection	Marginally Significant
ON872192	ycf1	ON065548	ycf1	0.0070656	0.00655058	1.07862	YCF1	Hypothetical reading frame	Positive Selection	Marginally Significant
ON872192	ycf1	MW722946	ycf1	0.0070656	0.00655058	1.07862	YCF1	Hypothetical reading frame	Positive Selection	Marginally Significant
KJ865401	ycf1	ON872196	ycf1	0.00799513	0.00743554	1.07526	YCF1	Hypothetical reading frame	Positive Selection	Marginally Significant
KJ865401	ycf1	ON872195	ycf1	0.00799513	0.00743554	1.07526	YCF1	Hypothetical reading frame	Positive Selection	Marginally Significant
KJ865401	ycf1	MZ324823	ycf1	0.00799513	0.00743554	1.07526	YCF1	Hypothetical reading frame	Positive Selection	Marginally Significant
KJ865401	ycf1	MW207298	ycf1	0.00799513	0.00743554	1.07526	YCF1	Hypothetical reading frame	Positive Selection	Marginally Significant
ON872196	ycf1	PQ149287	ycf1	0.00799513	0.00743554	1.07526	YCF1	Hypothetical reading frame	Positive Selection	Marginally Significant
ON872195	ycf1	PQ149287	ycf1	0.00799513	0.00743554	1.07526	YCF1	Hypothetical reading frame	Positive Selection	Marginally Significant
MZ324823	ycf1	PQ149287	ycf1	0.00799513	0.00743554	1.07526	YCF1	Hypothetical reading frame	Positive Selection	Marginally Significant
PQ149287	ycf1	MW207298	ycf1	0.00799513	0.00743554	1.07526	YCF1	Hypothetical reading frame	Positive Selection	Marginally Significant
ON872196	ycf1	LC794892	ycf1	0.00741541	0.0069872	1.06128	YCF1	Hypothetical reading frame	Positive Selection	Marginally Significant
ON872195	ycf1	LC794892	ycf1	0.00741541	0.0069872	1.06128	YCF1	Hypothetical reading frame	Positive Selection	Marginally Significant
MZ324823	ycf1	LC794892	ycf1	0.00741541	0.0069872	1.06128	YCF1	Hypothetical reading frame	Positive Selection	Marginally Significant
LC794892	ycf1	MW207298	ycf1	0.00741541	0.0069872	1.06128	YCF1	Hypothetical reading frame	Positive Selection	Marginally Significant
LC218435	ycf1	ON065550	ycf1	0.00369762	0.00348875	1.05987	YCF1	Hypothetical reading frame	Positive Selection	Marginally Significant
PX404588	ycf1	KJ865401	ycf1	0.0120804	0.0114128	1.0585	YCF1	Hypothetical reading frame	Positive Selection	Marginally Significant
PX404588	ycf1	PQ149287	ycf1	0.0120804	0.0114128	1.0585	YCF1	Hypothetical reading frame	Positive Selection	Marginally Significant
ON872193	ycf1	PV928963	ycf1	0.00683316	0.00654958	1.0433	YCF1	Hypothetical reading frame	Positive Selection	Marginally Significant
ON872193	ycf1	ON641345	ycf1	0.00683316	0.00654958	1.0433	YCF1	Hypothetical reading frame	Positive Selection	Marginally Significant
ON872193	ycf1	KR259987	ycf1	0.00683316	0.00654958	1.0433	YCF1	Hypothetical reading frame	Positive Selection	Marginally Significant
ON872193	ycf1	ON065553	ycf1	0.00683316	0.00654958	1.0433	YCF1	Hypothetical reading frame	Positive Selection	Marginally Significant
ON872193	ycf1	ON065551	ycf1	0.00683316	0.00654958	1.0433	YCF1	Hypothetical reading frame	Positive Selection	Marginally Significant
ON872193	ycf1	ON065548	ycf1	0.00683316	0.00654958	1.0433	YCF1	Hypothetical reading frame	Positive Selection	Marginally Significant
ON872193	ycf1	MW722946	ycf1	0.00683316	0.00654958	1.0433	YCF1	Hypothetical reading frame	Positive Selection	Marginally Significant
ON872191	ycf1	KJ865401	ycf1	0.0118656	0.0114326	1.03787	YCF1	Hypothetical reading frame	Positive Selection	Marginally Significant
ON872191	ycf1	PQ149287	ycf1	0.0118656	0.0114326	1.03787	YCF1	Hypothetical reading frame	Positive Selection	Marginally Significant
ON872191	ycf1	ON065552	ycf1	0.0116352	0.0114176	1.01906	YCF1	Hypothetical reading frame	Positive Selection	Marginally Significant
PV928964	ycf1	ON872196	ycf1	0.0075324	0.00742405	1.01459	YCF1	Hypothetical reading frame	Positive Selection	Marginally Significant
PV928964	ycf1	ON872195	ycf1	0.0075324	0.00742405	1.01459	YCF1	Hypothetical reading frame	Positive Selection	Marginally Significant
PV928964	ycf1	MZ324823	ycf1	0.0075324	0.00742405	1.01459	YCF1	Hypothetical reading frame	Positive Selection	Marginally Significant
PV928964	ycf1	MW207298	ycf1	0.0075324	0.00742405	1.01459	YCF1	Hypothetical reading frame	Positive Selection	Marginally Significant
ON872196	ycf1	ON065554	ycf1	0.0075324	0.00742405	1.01459	YCF1	Hypothetical reading frame	Positive Selection	Marginally Significant
ON872195	ycf1	ON065554	ycf1	0.0075324	0.00742405	1.01459	YCF1	Hypothetical reading frame	Positive Selection	Marginally Significant
ON065554	ycf1	MZ324823	ycf1	0.0075324	0.00742405	1.01459	YCF1	Hypothetical reading frame	Positive Selection	Marginally Significant
ON065554	ycf1	MW207298	ycf1	0.0075324	0.00742405	1.01459	YCF1	Hypothetical reading frame	Positive Selection	Marginally Significant
PV928963	ycf1	MT880606	ycf1	0.00660008	0.00655116	1.00747	YCF1	Hypothetical reading frame	Positive Selection	Marginally Significant
ON641345	ycf1	MT880606	ycf1	0.00660008	0.00655116	1.00747	YCF1	Hypothetical reading frame	Positive Selection	Marginally Significant
KR259987	ycf1	MT880606	ycf1	0.00660008	0.00655116	1.00747	YCF1	Hypothetical reading frame	Positive Selection	Marginally Significant
ON065553	ycf1	MT880606	ycf1	0.00660008	0.00655116	1.00747	YCF1	Hypothetical reading frame	Positive Selection	Marginally Significant
ON065551	ycf1	MT880606	ycf1	0.00660008	0.00655116	1.00747	YCF1	Hypothetical reading frame	Positive Selection	Marginally Significant
ON065548	ycf1	MT880606	ycf1	0.00660008	0.00655116	1.00747	YCF1	Hypothetical reading frame	Positive Selection	Marginally Significant
MT880606	ycf1	MW722946	ycf1	0.00660008	0.00655116	1.00747	YCF1	Hypothetical reading frame	Positive Selection	Marginally Significant
PX404588	ycf1	OM773616	ycf1	0.0123199	0.0122781	1.00341	YCF1	Hypothetical reading frame	Positive Selection	Marginally Significant
PX404588	ycf1	ON065549	ycf1	0.0123199	0.0122781	1.00341	YCF1	Hypothetical reading frame	Positive Selection	Marginally Significant
ON872190	ycf1	ON872192	ycf1	0.0123159	0.0122935	1.00182	YCF1	Hypothetical reading frame	Positive Selection	Marginally Significant
PX404588	ycf1	LC794892	ycf1	0.011382	0.0113982	0.998581	YCF1	Hypothetical reading frame	Relaxed Purifying Selection	Not Significant
LC794892	ycf1	ON065547	ycf1	0.00694985	0.00698698	0.994686	YCF1	Hypothetical reading frame	Relaxed Purifying Selection	Not Significant
LC218435	ycf1	MT880606	ycf1	0.00346638	0.00348725	0.994015	YCF1	Hypothetical reading frame	Relaxed Purifying Selection	Not Significant
ON872192	ycf1	ON065550	ycf1	0.00346629	0.00348758	0.993895	YCF1	Hypothetical reading frame	Relaxed Purifying Selection	Not Significant
OM773617	ycf1	ON065552	ycf1	0.00951451	0.00962335	0.98869	YCF1	Hypothetical reading frame	Relaxed Purifying Selection	Not Significant
ON872192	ycf1	MT106672	ycf1	0.00729967	0.00742339	0.983334	YCF1	Hypothetical reading frame	Relaxed Purifying Selection	Not Significant
ON872192	ycf1	MT880608	ycf1	0.00729967	0.00742339	0.983334	YCF1	Hypothetical reading frame	Relaxed Purifying Selection	Not Significant
MT106672	ycf1	MT880606	ycf1	0.0072995000000000004	0.00742405	0.983224	YCF1	Hypothetical reading frame	Relaxed Purifying Selection	Not Significant
MT880608	ycf1	MT880606	ycf1	0.0072995000000000004	0.00742405	0.983224	YCF1	Hypothetical reading frame	Relaxed Purifying Selection	Not Significant
ON872190	ycf1	ON872193	ycf1	0.0120821	0.0122916	0.982956	YCF1	Hypothetical reading frame	Relaxed Purifying Selection	Not Significant
ON872190	ycf1	ON065550	ycf1	0.0120799	0.0122999	0.982116	YCF1	Hypothetical reading frame	Relaxed Purifying Selection	Not Significant
OM773616	ycf1	ON065552	ycf1	0.0098653	0.0100622	0.980432	YCF1	Hypothetical reading frame	Relaxed Purifying Selection	Not Significant
ON065552	ycf1	ON065549	ycf1	0.0098653	0.0100622	0.980432	YCF1	Hypothetical reading frame	Relaxed Purifying Selection	Not Significant
ON872191	ycf1	LC794892	ycf1	0.0111662	0.011418	0.97795	YCF1	Hypothetical reading frame	Relaxed Purifying Selection	Not Significant
PX404588	ycf2	MT880606	ycf2	0.00130851	0.00134462	0.973146	YCF2	Hypothetical reading frame	Relaxed Purifying Selection	Not Significant
ON872190	ycf1	MT880606	ycf1	0.0118471	0.0122946	0.963608	YCF1	Hypothetical reading frame	Relaxed Purifying Selection	Not Significant
ON597621	ycf1	ON065552	ycf1	0.00799488	0.00831618	0.961365	YCF1	Hypothetical reading frame	Relaxed Purifying Selection	Not Significant
PX404588	ycf1	OM773617	ycf1	0.0122023	0.0127222	0.959129	YCF1	Hypothetical reading frame	Relaxed Purifying Selection	Not Significant
ON065550	ycf1	MK250977	ycf1	0.0096298	0.0100696	0.956322	YCF1	Hypothetical reading frame	Relaxed Purifying Selection	Not Significant
ON872193	ycf1	MT106672	ycf1	0.00706713	0.00742226	0.952153	YCF1	Hypothetical reading frame	Relaxed Purifying Selection	Not Significant
ON872193	ycf1	MT880608	ycf1	0.00706713	0.00742226	0.952153	YCF1	Hypothetical reading frame	Relaxed Purifying Selection	Not Significant
PV928964	ycf1	ON065547	ycf1	0.00706674	0.00742381	0.951902	YCF1	Hypothetical reading frame	Relaxed Purifying Selection	Not Significant
ON065554	ycf1	ON065547	ycf1	0.00706674	0.00742381	0.951902	YCF1	Hypothetical reading frame	Relaxed Purifying Selection	Not Significant
PV928963	ycf1	ON872196	ycf1	0.0070658200000000004	0.00742744	0.951314	YCF1	Hypothetical reading frame	Relaxed Purifying Selection	Not Significant
PV928963	ycf1	ON872195	ycf1	0.0070658200000000004	0.00742744	0.951314	YCF1	Hypothetical reading frame	Relaxed Purifying Selection	Not Significant
PV928963	ycf1	MZ324823	ycf1	0.0070658200000000004	0.00742744	0.951314	YCF1	Hypothetical reading frame	Relaxed Purifying Selection	Not Significant
PV928963	ycf1	MW207298	ycf1	0.0070658200000000004	0.00742744	0.951314	YCF1	Hypothetical reading frame	Relaxed Purifying Selection	Not Significant
ON872196	ycf1	ON641345	ycf1	0.0070658200000000004	0.00742744	0.951314	YCF1	Hypothetical reading frame	Relaxed Purifying Selection	Not Significant
ON872196	ycf1	KR259987	ycf1	0.0070658200000000004	0.00742744	0.951314	YCF1	Hypothetical reading frame	Relaxed Purifying Selection	Not Significant
ON872196	ycf1	ON065553	ycf1	0.0070658200000000004	0.00742744	0.951314	YCF1	Hypothetical reading frame	Relaxed Purifying Selection	Not Significant
ON872196	ycf1	ON065551	ycf1	0.0070658200000000004	0.00742744	0.951314	YCF1	Hypothetical reading frame	Relaxed Purifying Selection	Not Significant
ON872196	ycf1	ON065548	ycf1	0.0070658200000000004	0.00742744	0.951314	YCF1	Hypothetical reading frame	Relaxed Purifying Selection	Not Significant
ON872196	ycf1	MW722946	ycf1	0.0070658200000000004	0.00742744	0.951314	YCF1	Hypothetical reading frame	Relaxed Purifying Selection	Not Significant
ON872195	ycf1	ON641345	ycf1	0.0070658200000000004	0.00742744	0.951314	YCF1	Hypothetical reading frame	Relaxed Purifying Selection	Not Significant
ON872195	ycf1	KR259987	ycf1	0.0070658200000000004	0.00742744	0.951314	YCF1	Hypothetical reading frame	Relaxed Purifying Selection	Not Significant
ON872195	ycf1	ON065553	ycf1	0.0070658200000000004	0.00742744	0.951314	YCF1	Hypothetical reading frame	Relaxed Purifying Selection	Not Significant
ON872195	ycf1	ON065551	ycf1	0.0070658200000000004	0.00742744	0.951314	YCF1	Hypothetical reading frame	Relaxed Purifying Selection	Not Significant
ON872195	ycf1	ON065548	ycf1	0.0070658200000000004	0.00742744	0.951314	YCF1	Hypothetical reading frame	Relaxed Purifying Selection	Not Significant
ON872195	ycf1	MW722946	ycf1	0.0070658200000000004	0.00742744	0.951314	YCF1	Hypothetical reading frame	Relaxed Purifying Selection	Not Significant
ON641345	ycf1	MZ324823	ycf1	0.0070658200000000004	0.00742744	0.951314	YCF1	Hypothetical reading frame	Relaxed Purifying Selection	Not Significant
ON641345	ycf1	MW207298	ycf1	0.0070658200000000004	0.00742744	0.951314	YCF1	Hypothetical reading frame	Relaxed Purifying Selection	Not Significant
MZ324823	ycf1	KR259987	ycf1	0.0070658200000000004	0.00742744	0.951314	YCF1	Hypothetical reading frame	Relaxed Purifying Selection	Not Significant
MZ324823	ycf1	ON065553	ycf1	0.0070658200000000004	0.00742744	0.951314	YCF1	Hypothetical reading frame	Relaxed Purifying Selection	Not Significant
MZ324823	ycf1	ON065551	ycf1	0.0070658200000000004	0.00742744	0.951314	YCF1	Hypothetical reading frame	Relaxed Purifying Selection	Not Significant
MZ324823	ycf1	ON065548	ycf1	0.0070658200000000004	0.00742744	0.951314	YCF1	Hypothetical reading frame	Relaxed Purifying Selection	Not Significant
MZ324823	ycf1	MW722946	ycf1	0.0070658200000000004	0.00742744	0.951314	YCF1	Hypothetical reading frame	Relaxed Purifying Selection	Not Significant
KR259987	ycf1	MW207298	ycf1	0.0070658200000000004	0.00742744	0.951314	YCF1	Hypothetical reading frame	Relaxed Purifying Selection	Not Significant
ON065553	ycf1	MW207298	ycf1	0.0070658200000000004	0.00742744	0.951314	YCF1	Hypothetical reading frame	Relaxed Purifying Selection	Not Significant
ON065551	ycf1	MW207298	ycf1	0.0070658200000000004	0.00742744	0.951314	YCF1	Hypothetical reading frame	Relaxed Purifying Selection	Not Significant
ON065548	ycf1	MW207298	ycf1	0.0070658200000000004	0.00742744	0.951314	YCF1	Hypothetical reading frame	Relaxed Purifying Selection	Not Significant
MW722946	ycf1	MW207298	ycf1	0.0070658200000000004	0.00742744	0.951314	YCF1	Hypothetical reading frame	Relaxed Purifying Selection	Not Significant
MT880606	ycf1	MZ929414	ycf1	0.00998679	0.0105396	0.94755	YCF1	Hypothetical reading frame	Relaxed Purifying Selection	Not Significant
PX404588	ycf1	MT106672	ycf1	0.0106816	0.0113927	0.937578	YCF1	Hypothetical reading frame	Relaxed Purifying Selection	Not Significant
PX404588	ycf1	MT880608	ycf1	0.0106816	0.0113927	0.937578	YCF1	Hypothetical reading frame	Relaxed Purifying Selection	Not Significant
ON872190	ycf1	ON872196	ycf1	0.0123163	0.0131777	0.934625	YCF1	Hypothetical reading frame	Relaxed Purifying Selection	Not Significant
ON872190	ycf1	ON872195	ycf1	0.0123163	0.0131777	0.934625	YCF1	Hypothetical reading frame	Relaxed Purifying Selection	Not Significant
ON872190	ycf1	MZ324823	ycf1	0.0123163	0.0131777	0.934625	YCF1	Hypothetical reading frame	Relaxed Purifying Selection	Not Significant
ON872190	ycf1	MW207298	ycf1	0.0123163	0.0131777	0.934625	YCF1	Hypothetical reading frame	Relaxed Purifying Selection	Not Significant
ON872192	ycf1	MT880606	ycf1	0.00323507	0.00348608	0.927998	YCF1	Hypothetical reading frame	Relaxed Purifying Selection	Not Significant
ON872193	ycf1	ON065550	ycf1	0.00323483	0.00348705	0.92767	YCF1	Hypothetical reading frame	Relaxed Purifying Selection	Not Significant
ON065550	ycf1	MZ929414	ycf1	0.00976998	0.0105537	0.925735	YCF1	Hypothetical reading frame	Relaxed Purifying Selection	Not Significant
ON872191	ycf1	MT106672	ycf1	0.0104648	0.0114125	0.91696	YCF1	Hypothetical reading frame	Relaxed Purifying Selection	Not Significant
ON872191	ycf1	MT880608	ycf1	0.0104648	0.0114125	0.91696	YCF1	Hypothetical reading frame	Relaxed Purifying Selection	Not Significant
ON872191	ycf1	MK250977	ycf1	0.0118701	0.0131881	0.900063	YCF1	Hypothetical reading frame	Relaxed Purifying Selection	Not Significant
ON872190	ycf1	ON065547	ycf1	0.0118479	0.0131773	0.899113	YCF1	Hypothetical reading frame	Relaxed Purifying Selection	Not Significant
MW207297	ycf1	ON065550	ycf1	0.0102148	0.0113892	0.896881	YCF1	Hypothetical reading frame	Relaxed Purifying Selection	Not Significant
LC218435	ycf1	ON872190	ycf1	0.0125491	0.014071	0.891838	YCF1	Hypothetical reading frame	Relaxed Purifying Selection	Not Significant
PV928963	ycf1	ON065547	ycf1	0.0066005	0.0074272	0.888693	YCF1	Hypothetical reading frame	Relaxed Purifying Selection	Not Significant
ON641345	ycf1	ON065547	ycf1	0.0066005	0.0074272	0.888693	YCF1	Hypothetical reading frame	Relaxed Purifying Selection	Not Significant
KR259987	ycf1	ON065547	ycf1	0.0066005	0.0074272	0.888693	YCF1	Hypothetical reading frame	Relaxed Purifying Selection	Not Significant
ON065553	ycf1	ON065547	ycf1	0.0066005	0.0074272	0.888693	YCF1	Hypothetical reading frame	Relaxed Purifying Selection	Not Significant
ON065547	ycf1	ON065551	ycf1	0.0066005	0.0074272	0.888693	YCF1	Hypothetical reading frame	Relaxed Purifying Selection	Not Significant
ON065547	ycf1	ON065548	ycf1	0.0066005	0.0074272	0.888693	YCF1	Hypothetical reading frame	Relaxed Purifying Selection	Not Significant
ON065547	ycf1	MW722946	ycf1	0.0066005	0.0074272	0.888693	YCF1	Hypothetical reading frame	Relaxed Purifying Selection	Not Significant
ON872190	ycf4	KJ865401	ycf4	0.00706761	0.00800914	0.882443	YCF4	Hypothetical reading frame	Relaxed Purifying Selection	Not Significant
MT880606	ycf4	MZ929414	ycf4	0.00680664	0.00771706	0.882025	YCF4	Hypothetical reading frame	Relaxed Purifying Selection	Not Significant
ON872190	ycf4	ON872191	ycf4	0.00706474	0.00802023	0.880864	YCF4	Hypothetical reading frame	Relaxed Purifying Selection	Not Significant
ON872196	ycf1	MT106672	ycf1	0.00729991	0.00830059	0.879445	YCF1	Hypothetical reading frame	Relaxed Purifying Selection	Not Significant
ON872196	ycf1	MT880608	ycf1	0.00729991	0.00830059	0.879445	YCF1	Hypothetical reading frame	Relaxed Purifying Selection	Not Significant
ON872195	ycf1	MT106672	ycf1	0.00729991	0.00830059	0.879445	YCF1	Hypothetical reading frame	Relaxed Purifying Selection	Not Significant
ON872195	ycf1	MT880608	ycf1	0.00729991	0.00830059	0.879445	YCF1	Hypothetical reading frame	Relaxed Purifying Selection	Not Significant
MT106672	ycf1	MZ324823	ycf1	0.00729991	0.00830059	0.879445	YCF1	Hypothetical reading frame	Relaxed Purifying Selection	Not Significant
MT106672	ycf1	MW207298	ycf1	0.00729991	0.00830059	0.879445	YCF1	Hypothetical reading frame	Relaxed Purifying Selection	Not Significant
MZ324823	ycf1	MT880608	ycf1	0.00729991	0.00830059	0.879445	YCF1	Hypothetical reading frame	Relaxed Purifying Selection	Not Significant
MT880608	ycf1	MW207298	ycf1	0.00729991	0.00830059	0.879445	YCF1	Hypothetical reading frame	Relaxed Purifying Selection	Not Significant
ON872191	ycf4	MT880606	ycf4	0.00705964	0.00803998	0.878068	YCF4	Hypothetical reading frame	Relaxed Purifying Selection	Not Significant
ON597621	ycf1	OM773617	ycf1	0.00764587	0.00875482	0.873333	YCF1	Hypothetical reading frame	Relaxed Purifying Selection	Not Significant
KJ865401	ycf1	ON065552	ycf1	0.00799488	0.00919695	0.869297	YCF1	Hypothetical reading frame	Relaxed Purifying Selection	Not Significant
ON065552	ycf1	PQ149287	ycf1	0.00799488	0.00919695	0.869297	YCF1	Hypothetical reading frame	Relaxed Purifying Selection	Not Significant
ON872193	ycf3	ON065550	ycf3	0.00204634	0.0023736	0.862126	YCF3	Hypothetical reading frame	Relaxed Purifying Selection	Not Significant
ON872193	ycf1	MT880606	ycf1	0.00300365	0.00348555	0.861745	YCF1	Hypothetical reading frame	Relaxed Purifying Selection	Not Significant
ON872196	ycf3	MT880606	ycf3	0.00203961	0.00236708	0.861657	YCF3	Hypothetical reading frame	Relaxed Purifying Selection	Not Significant
ON872195	ycf3	MT880606	ycf3	0.00203961	0.00236708	0.861657	YCF3	Hypothetical reading frame	Relaxed Purifying Selection	Not Significant
MZ324823	ycf3	MT880606	ycf3	0.00203961	0.00236708	0.861657	YCF3	Hypothetical reading frame	Relaxed Purifying Selection	Not Significant
MT880606	ycf3	MW207298	ycf3	0.00203961	0.00236708	0.861657	YCF3	Hypothetical reading frame	Relaxed Purifying Selection	Not Significant
MT880606	ycf1	MK250977	ycf1	0.00904721	0.010506	0.861151	YCF1	Hypothetical reading frame	Relaxed Purifying Selection	Not Significant
ON872196	ycf3	MT106672	ycf3	0.00203601	0.00236486	0.860942	YCF3	Hypothetical reading frame	Relaxed Purifying Selection	Not Significant
ON872196	ycf3	MT880608	ycf3	0.00203601	0.00236486	0.860942	YCF3	Hypothetical reading frame	Relaxed Purifying Selection	Not Significant
ON872195	ycf3	MT106672	ycf3	0.00203601	0.00236486	0.860942	YCF3	Hypothetical reading frame	Relaxed Purifying Selection	Not Significant
ON872195	ycf3	MT880608	ycf3	0.00203601	0.00236486	0.860942	YCF3	Hypothetical reading frame	Relaxed Purifying Selection	Not Significant
MT106672	ycf3	MZ324823	ycf3	0.00203601	0.00236486	0.860942	YCF3	Hypothetical reading frame	Relaxed Purifying Selection	Not Significant
MT106672	ycf3	MW207298	ycf3	0.00203601	0.00236486	0.860942	YCF3	Hypothetical reading frame	Relaxed Purifying Selection	Not Significant
MZ324823	ycf3	MT880608	ycf3	0.00203601	0.00236486	0.860942	YCF3	Hypothetical reading frame	Relaxed Purifying Selection	Not Significant
MT880608	ycf3	MW207298	ycf3	0.00203601	0.00236486	0.860942	YCF3	Hypothetical reading frame	Relaxed Purifying Selection	Not Significant
ON872190	ycf1	ON872191	ycf1	0.00905569	0.0105518	0.85821	YCF1	Hypothetical reading frame	Relaxed Purifying Selection	Not Significant
PV928964	ycf1	PX404588	ycf1	0.0104471	0.0122788	0.850824	YCF1	Hypothetical reading frame	Relaxed Purifying Selection	Not Significant
PX404588	ycf1	ON065554	ycf1	0.0104471	0.0122788	0.850824	YCF1	Hypothetical reading frame	Relaxed Purifying Selection	Not Significant
PX404588	ycf1	PV928963	ycf1	0.0104459	0.0122845	0.850331	YCF1	Hypothetical reading frame	Relaxed Purifying Selection	Not Significant
PX404588	ycf1	ON641345	ycf1	0.0104459	0.0122845	0.850331	YCF1	Hypothetical reading frame	Relaxed Purifying Selection	Not Significant
PX404588	ycf1	KR259987	ycf1	0.0104459	0.0122845	0.850331	YCF1	Hypothetical reading frame	Relaxed Purifying Selection	Not Significant
PX404588	ycf1	ON065553	ycf1	0.0104459	0.0122845	0.850331	YCF1	Hypothetical reading frame	Relaxed Purifying Selection	Not Significant
PX404588	ycf1	ON065551	ycf1	0.0104459	0.0122845	0.850331	YCF1	Hypothetical reading frame	Relaxed Purifying Selection	Not Significant
PX404588	ycf1	ON065548	ycf1	0.0104459	0.0122845	0.850331	YCF1	Hypothetical reading frame	Relaxed Purifying Selection	Not Significant
PX404588	ycf1	MW722946	ycf1	0.0104459	0.0122845	0.850331	YCF1	Hypothetical reading frame	Relaxed Purifying Selection	Not Significant
LC794892	ycf1	ON065552	ycf1	0.00741517	0.00874527	0.847906	YCF1	Hypothetical reading frame	Relaxed Purifying Selection	Not Significant
ON065547	ycf1	MZ929414	ycf1	0.00953758	0.0114322	0.834271	YCF1	Hypothetical reading frame	Relaxed Purifying Selection	Not Significant
ON872190	ycf2	ON872191	ycf2	5.62211e-4	6.74193e-4	0.833902	YCF2	Hypothetical reading frame	Relaxed Purifying Selection	Not Significant
ON872191	ycf2	MZ929414	ycf2	5.62687e-4	6.74868e-4	0.833773	YCF2	Hypothetical reading frame	Relaxed Purifying Selection	Not Significant
OM773616	ycf2	MK250977	ycf2	5.61369e-4	6.73737e-4	0.833217	YCF2	Hypothetical reading frame	Relaxed Purifying Selection	Not Significant
ON065549	ycf2	MK250977	ycf2	5.61369e-4	6.73737e-4	0.833217	YCF2	Hypothetical reading frame	Relaxed Purifying Selection	Not Significant
ON872191	ycf1	PV928964	ycf1	0.0102301	0.0123002	0.831701	YCF1	Hypothetical reading frame	Relaxed Purifying Selection	Not Significant
ON872191	ycf1	ON065554	ycf1	0.0102301	0.0123002	0.831701	YCF1	Hypothetical reading frame	Relaxed Purifying Selection	Not Significant
ON872191	ycf1	PV928963	ycf1	0.0102288	0.0123058	0.831219	YCF1	Hypothetical reading frame	Relaxed Purifying Selection	Not Significant
ON872191	ycf1	ON641345	ycf1	0.0102288	0.0123058	0.831219	YCF1	Hypothetical reading frame	Relaxed Purifying Selection	Not Significant
ON872191	ycf1	KR259987	ycf1	0.0102288	0.0123058	0.831219	YCF1	Hypothetical reading frame	Relaxed Purifying Selection	Not Significant
ON872191	ycf1	ON065553	ycf1	0.0102288	0.0123058	0.831219	YCF1	Hypothetical reading frame	Relaxed Purifying Selection	Not Significant
ON872191	ycf1	ON065551	ycf1	0.0102288	0.0123058	0.831219	YCF1	Hypothetical reading frame	Relaxed Purifying Selection	Not Significant
ON872191	ycf1	ON065548	ycf1	0.0102288	0.0123058	0.831219	YCF1	Hypothetical reading frame	Relaxed Purifying Selection	Not Significant
ON872191	ycf1	MW722946	ycf1	0.0102288	0.0123058	0.831219	YCF1	Hypothetical reading frame	Relaxed Purifying Selection	Not Significant
LC218435	ycf1	MZ929414	ycf1	0.0102389	0.012325	0.830746	YCF1	Hypothetical reading frame	Relaxed Purifying Selection	Not Significant
PX404588	ycf1	MK250977	ycf1	0.0123193	0.0149382	0.824688	YCF1	Hypothetical reading frame	Relaxed Purifying Selection	Not Significant
ON872190	ycf1	ON065552	ycf1	0.0123159	0.0149542	0.823571	YCF1	Hypothetical reading frame	Relaxed Purifying Selection	Not Significant
MT106672	ycf1	ON065547	ycf1	0.00683436	0.00830032	0.823385	YCF1	Hypothetical reading frame	Relaxed Purifying Selection	Not Significant
MT880608	ycf1	ON065547	ycf1	0.00683436	0.00830032	0.823385	YCF1	Hypothetical reading frame	Relaxed Purifying Selection	Not Significant
PV928964	ycf1	ON065552	ycf1	0.00753216	0.00918272	0.820254	YCF1	Hypothetical reading frame	Relaxed Purifying Selection	Not Significant
ON065554	ycf1	ON065552	ycf1	0.00753216	0.00918272	0.820254	YCF1	Hypothetical reading frame	Relaxed Purifying Selection	Not Significant
ON872191	ycf1	MZ929414	ycf1	0.00721004	0.00880236	0.819103	YCF1	Hypothetical reading frame	Relaxed Purifying Selection	Not Significant
ON597621	ycf1	OM773616	ycf1	0.00752974	0.00919385	0.818998	YCF1	Hypothetical reading frame	Relaxed Purifying Selection	Not Significant
ON597621	ycf1	ON065549	ycf1	0.00752974	0.00919385	0.818998	YCF1	Hypothetical reading frame	Relaxed Purifying Selection	Not Significant
OM773617	ycf1	LC794892	ycf1	0.00788145	0.00962366	0.818966	YCF1	Hypothetical reading frame	Relaxed Purifying Selection	Not Significant
MW207297	ycf1	MT880606	ycf1	0.00963176	0.0118256	0.814482	YCF1	Hypothetical reading frame	Relaxed Purifying Selection	Not Significant
ON872192	ycf1	MZ929414	ycf1	0.0100055	0.0123208	0.812087	YCF1	Hypothetical reading frame	Relaxed Purifying Selection	Not Significant
ON872191	ycf1	MW207297	ycf1	0.012458	0.0154036	0.808769	YCF1	Hypothetical reading frame	Relaxed Purifying Selection	Not Significant
MW207297	ycf1	MK250977	ycf1	0.00242396	0.00304637	0.795689	YCF1	Hypothetical reading frame	Relaxed Purifying Selection	Not Significant
ON872196	ycf1	ON065550	ycf1	0.0034664	0.00436149	0.794773	YCF1	Hypothetical reading frame	Relaxed Purifying Selection	Not Significant
ON872195	ycf1	ON065550	ycf1	0.0034664	0.00436149	0.794773	YCF1	Hypothetical reading frame	Relaxed Purifying Selection	Not Significant
MZ324823	ycf1	ON065550	ycf1	0.0034664	0.00436149	0.794773	YCF1	Hypothetical reading frame	Relaxed Purifying Selection	Not Significant
ON065550	ycf1	MW207298	ycf1	0.0034664	0.00436149	0.794773	YCF1	Hypothetical reading frame	Relaxed Purifying Selection	Not Significant
KJ865401	ycf1	OM773617	ycf1	0.00764587	0.00963595	0.793474	YCF1	Hypothetical reading frame	Relaxed Purifying Selection	Not Significant
OM773617	ycf1	PQ149287	ycf1	0.00764587	0.00963595	0.793474	YCF1	Hypothetical reading frame	Relaxed Purifying Selection	Not Significant
ON872193	ycf1	MZ929414	ycf1	0.00977173	0.0123189	0.793231	YCF1	Hypothetical reading frame	Relaxed Purifying Selection	Not Significant
LC218435	ycf1	MK250977	ycf1	0.0095135	0.0122744	0.775068	YCF1	Hypothetical reading frame	Relaxed Purifying Selection	Not Significant
OM773616	ycf1	LC794892	ycf1	0.00776526	0.0100625	0.771701	YCF1	Hypothetical reading frame	Relaxed Purifying Selection	Not Significant
LC794892	ycf1	ON065549	ycf1	0.00776526	0.0100625	0.771701	YCF1	Hypothetical reading frame	Relaxed Purifying Selection	Not Significant
PV928963	ycf1	ON065552	ycf1	0.0070656	0.00918692	0.769093	YCF1	Hypothetical reading frame	Relaxed Purifying Selection	Not Significant
ON641345	ycf1	ON065552	ycf1	0.0070656	0.00918692	0.769093	YCF1	Hypothetical reading frame	Relaxed Purifying Selection	Not Significant
KR259987	ycf1	ON065552	ycf1	0.0070656	0.00918692	0.769093	YCF1	Hypothetical reading frame	Relaxed Purifying Selection	Not Significant
ON065552	ycf1	ON065553	ycf1	0.0070656	0.00918692	0.769093	YCF1	Hypothetical reading frame	Relaxed Purifying Selection	Not Significant
ON065552	ycf1	ON065551	ycf1	0.0070656	0.00918692	0.769093	YCF1	Hypothetical reading frame	Relaxed Purifying Selection	Not Significant
ON065552	ycf1	ON065548	ycf1	0.0070656	0.00918692	0.769093	YCF1	Hypothetical reading frame	Relaxed Purifying Selection	Not Significant
ON065552	ycf1	MW722946	ycf1	0.0070656	0.00918692	0.769093	YCF1	Hypothetical reading frame	Relaxed Purifying Selection	Not Significant
ON872196	ycf1	MZ929414	ycf1	0.0100059	0.013207	0.757616	YCF1	Hypothetical reading frame	Relaxed Purifying Selection	Not Significant
ON872195	ycf1	MZ929414	ycf1	0.0100059	0.013207	0.757616	YCF1	Hypothetical reading frame	Relaxed Purifying Selection	Not Significant
MZ324823	ycf1	MZ929414	ycf1	0.0100059	0.013207	0.757616	YCF1	Hypothetical reading frame	Relaxed Purifying Selection	Not Significant
MZ929414	ycf1	MW207298	ycf1	0.0100059	0.013207	0.757616	YCF1	Hypothetical reading frame	Relaxed Purifying Selection	Not Significant
ON872192	ycf1	MK250977	ycf1	0.00928085	0.0122703	0.756369	YCF1	Hypothetical reading frame	Relaxed Purifying Selection	Not Significant
ON872190	ycf1	PX404588	ycf1	0.0092742	0.0123036	0.753781	YCF1	Hypothetical reading frame	Relaxed Purifying Selection	Not Significant
ON065547	ycf1	MK250977	ycf1	0.00858114	0.0113854	0.753697	YCF1	Hypothetical reading frame	Relaxed Purifying Selection	Not Significant
MW207297	ycf1	PX404588	ycf1	0.0129066	0.0171545	0.752376	YCF1	Hypothetical reading frame	Relaxed Purifying Selection	Not Significant
ON872190	ycf1	OM773616	ycf1	0.0121998	0.0162826	0.749254	YCF1	Hypothetical reading frame	Relaxed Purifying Selection	Not Significant
ON872190	ycf1	ON065549	ycf1	0.0121998	0.0162826	0.749254	YCF1	Hypothetical reading frame	Relaxed Purifying Selection	Not Significant
ON872190	ycf1	OM773617	ycf1	0.011848	0.0158403	0.747966	YCF1	Hypothetical reading frame	Relaxed Purifying Selection	Not Significant
KJ865401	ycf1	OM773616	ycf1	0.00752974	0.0100754	0.747342	YCF1	Hypothetical reading frame	Relaxed Purifying Selection	Not Significant
KJ865401	ycf1	ON065549	ycf1	0.00752974	0.0100754	0.747342	YCF1	Hypothetical reading frame	Relaxed Purifying Selection	Not Significant
OM773616	ycf1	PQ149287	ycf1	0.00752974	0.0100754	0.747342	YCF1	Hypothetical reading frame	Relaxed Purifying Selection	Not Significant
ON065549	ycf1	PQ149287	ycf1	0.00752974	0.0100754	0.747342	YCF1	Hypothetical reading frame	Relaxed Purifying Selection	Not Significant
LC218435	ycf1	MW207297	ycf1	0.0100984	0.0135969	0.742699	YCF1	Hypothetical reading frame	Relaxed Purifying Selection	Not Significant
ON872196	ycf1	MT880606	ycf1	0.00323517	0.00435961	0.742079	YCF1	Hypothetical reading frame	Relaxed Purifying Selection	Not Significant
ON872195	ycf1	MT880606	ycf1	0.00323517	0.00435961	0.742079	YCF1	Hypothetical reading frame	Relaxed Purifying Selection	Not Significant
MZ324823	ycf1	MT880606	ycf1	0.00323517	0.00435961	0.742079	YCF1	Hypothetical reading frame	Relaxed Purifying Selection	Not Significant
MT880606	ycf1	MW207298	ycf1	0.00323517	0.00435961	0.742079	YCF1	Hypothetical reading frame	Relaxed Purifying Selection	Not Significant
ON872193	ycf1	MK250977	ycf1	0.00904779	0.0122684	0.737488	YCF1	Hypothetical reading frame	Relaxed Purifying Selection	Not Significant
ON872190	ycf1	ON597621	ycf1	0.0116093	0.0158641	0.731796	YCF1	Hypothetical reading frame	Relaxed Purifying Selection	Not Significant
ON872191	ycf1	PX404588	ycf1	0.00253639	0.00349004	0.72675	YCF1	Hypothetical reading frame	Relaxed Purifying Selection	Not Significant
MW207297	ycf1	ON872192	ycf1	0.00986562	0.0135923	0.725822	YCF1	Hypothetical reading frame	Relaxed Purifying Selection	Not Significant
MT106672	ycf1	ON065552	ycf1	0.00729967	0.0100611	0.725538	YCF1	Hypothetical reading frame	Relaxed Purifying Selection	Not Significant
MT880608	ycf1	ON065552	ycf1	0.00729967	0.0100611	0.725538	YCF1	Hypothetical reading frame	Relaxed Purifying Selection	Not Significant
MW207297	ycf1	ON065547	ycf1	0.00916532	0.012706	0.721338	YCF1	Hypothetical reading frame	Relaxed Purifying Selection	Not Significant
ON872190	ycf3	ON872191	ycf3	0.00342174	0.00474962	0.720425	YCF3	Hypothetical reading frame	Relaxed Purifying Selection	Not Significant
ON872191	ycf3	PV928964	ycf3	0.00340212	0.00474317	0.717268	YCF3	Hypothetical reading frame	Relaxed Purifying Selection	Not Significant
ON872191	ycf3	ON065554	ycf3	0.00340212	0.00474317	0.717268	YCF3	Hypothetical reading frame	Relaxed Purifying Selection	Not Significant
OM773616	ycf1	MZ929414	ycf1	0.0103579	0.0145375	0.712499	YCF1	Hypothetical reading frame	Relaxed Purifying Selection	Not Significant
ON065549	ycf1	MZ929414	ycf1	0.0103579	0.0145375	0.712499	YCF1	Hypothetical reading frame	Relaxed Purifying Selection	Not Significant
OM773617	ycf1	MZ929414	ycf1	0.010006	0.0140949	0.709903	YCF1	Hypothetical reading frame	Relaxed Purifying Selection	Not Significant
MW207297	ycf1	ON872193	ycf1	0.00963238	0.0135903	0.708771	YCF1	Hypothetical reading frame	Relaxed Purifying Selection	Not Significant
MT106672	ycf1	OM773616	ycf1	0.00741678	0.010498	0.706492	YCF1	Hypothetical reading frame	Relaxed Purifying Selection	Not Significant
MT106672	ycf1	ON065549	ycf1	0.00741678	0.010498	0.706492	YCF1	Hypothetical reading frame	Relaxed Purifying Selection	Not Significant
OM773616	ycf1	MT880608	ycf1	0.00741678	0.010498	0.706492	YCF1	Hypothetical reading frame	Relaxed Purifying Selection	Not Significant
MT880608	ycf1	ON065549	ycf1	0.00741678	0.010498	0.706492	YCF1	Hypothetical reading frame	Relaxed Purifying Selection	Not Significant
PV928964	ycf1	OM773617	ycf1	0.00741607	0.0105018	0.706169	YCF1	Hypothetical reading frame	Relaxed Purifying Selection	Not Significant
ON065554	ycf1	OM773617	ycf1	0.00741607	0.0105018	0.706169	YCF1	Hypothetical reading frame	Relaxed Purifying Selection	Not Significant
ON872196	ycf1	MK250977	ycf1	0.00928115	0.0131529	0.705638	YCF1	Hypothetical reading frame	Relaxed Purifying Selection	Not Significant
ON872195	ycf1	MK250977	ycf1	0.00928115	0.0131529	0.705638	YCF1	Hypothetical reading frame	Relaxed Purifying Selection	Not Significant
MZ324823	ycf1	MK250977	ycf1	0.00928115	0.0131529	0.705638	YCF1	Hypothetical reading frame	Relaxed Purifying Selection	Not Significant
MK250977	ycf1	MW207298	ycf1	0.00928115	0.0131529	0.705638	YCF1	Hypothetical reading frame	Relaxed Purifying Selection	Not Significant
PX404588	ycf1	MZ929414	ycf1	0.00743164	0.0105569	0.703959	YCF1	Hypothetical reading frame	Relaxed Purifying Selection	Not Significant
ON872191	ycf2	MT880606	ycf2	9.34381e-4	0.00134481	0.694805	YCF2	Hypothetical reading frame	Relaxed Purifying Selection	Not Significant
ON872190	ycf1	KJ865401	ycf1	0.0116093	0.0167553	0.69287	YCF1	Hypothetical reading frame	Relaxed Purifying Selection	Not Significant
ON872190	ycf1	PQ149287	ycf1	0.0116093	0.0167553	0.69287	YCF1	Hypothetical reading frame	Relaxed Purifying Selection	Not Significant
ON597621	ycf1	MZ929414	ycf1	0.00976794	0.0141161	0.691971	YCF1	Hypothetical reading frame	Relaxed Purifying Selection	Not Significant
LC218435	ycf1	ON065547	ycf1	0.00300346	0.00436055	0.688779	YCF1	Hypothetical reading frame	Relaxed Purifying Selection	Not Significant
MW207297	ycf1	ON872196	ycf1	0.00986593	0.014476	0.681536	YCF1	Hypothetical reading frame	Relaxed Purifying Selection	Not Significant
MW207297	ycf1	ON872195	ycf1	0.00986593	0.014476	0.681536	YCF1	Hypothetical reading frame	Relaxed Purifying Selection	Not Significant
MW207297	ycf1	MZ324823	ycf1	0.00986593	0.014476	0.681536	YCF1	Hypothetical reading frame	Relaxed Purifying Selection	Not Significant
MW207297	ycf1	MW207298	ycf1	0.00986593	0.014476	0.681536	YCF1	Hypothetical reading frame	Relaxed Purifying Selection	Not Significant
OM773616	ycf1	MK250977	ycf1	0.00881486	0.01315	0.670331	YCF1	Hypothetical reading frame	Relaxed Purifying Selection	Not Significant
ON065549	ycf1	MK250977	ycf1	0.00881486	0.01315	0.670331	YCF1	Hypothetical reading frame	Relaxed Purifying Selection	Not Significant
ON065552	ycf1	MZ929414	ycf1	0.0100055	0.0149875	0.667593	YCF1	Hypothetical reading frame	Relaxed Purifying Selection	Not Significant
MT106672	ycf1	OM773617	ycf1	0.00730003	0.0109403	0.667259	YCF1	Hypothetical reading frame	Relaxed Purifying Selection	Not Significant
OM773617	ycf1	MT880608	ycf1	0.00730003	0.0109403	0.667259	YCF1	Hypothetical reading frame	Relaxed Purifying Selection	Not Significant
PV928964	ycf1	OM773616	ycf1	0.00729992	0.0109409	0.667211	YCF1	Hypothetical reading frame	Relaxed Purifying Selection	Not Significant
PV928964	ycf1	ON065549	ycf1	0.00729992	0.0109409	0.667211	YCF1	Hypothetical reading frame	Relaxed Purifying Selection	Not Significant
ON065554	ycf1	OM773616	ycf1	0.00729992	0.0109409	0.667211	YCF1	Hypothetical reading frame	Relaxed Purifying Selection	Not Significant
ON065554	ycf1	ON065549	ycf1	0.00729992	0.0109409	0.667211	YCF1	Hypothetical reading frame	Relaxed Purifying Selection	Not Significant
PV928963	ycf1	OM773617	ycf1	0.00694957	0.0105066	0.661446	YCF1	Hypothetical reading frame	Relaxed Purifying Selection	Not Significant
ON641345	ycf1	OM773617	ycf1	0.00694957	0.0105066	0.661446	YCF1	Hypothetical reading frame	Relaxed Purifying Selection	Not Significant
OM773617	ycf1	KR259987	ycf1	0.00694957	0.0105066	0.661446	YCF1	Hypothetical reading frame	Relaxed Purifying Selection	Not Significant
OM773617	ycf1	ON065553	ycf1	0.00694957	0.0105066	0.661446	YCF1	Hypothetical reading frame	Relaxed Purifying Selection	Not Significant
OM773617	ycf1	ON065551	ycf1	0.00694957	0.0105066	0.661446	YCF1	Hypothetical reading frame	Relaxed Purifying Selection	Not Significant
OM773617	ycf1	ON065548	ycf1	0.00694957	0.0105066	0.661446	YCF1	Hypothetical reading frame	Relaxed Purifying Selection	Not Significant
OM773617	ycf1	MW722946	ycf1	0.00694957	0.0105066	0.661446	YCF1	Hypothetical reading frame	Relaxed Purifying Selection	Not Significant
ON872190	ycf1	LC794892	ycf1	0.0109113	0.0167338	0.652052	YCF1	Hypothetical reading frame	Relaxed Purifying Selection	Not Significant
KJ865401	ycf1	MZ929414	ycf1	0.00976794	0.0150073	0.650881	YCF1	Hypothetical reading frame	Relaxed Purifying Selection	Not Significant
PQ149287	ycf1	MZ929414	ycf1	0.00976794	0.0150073	0.650881	YCF1	Hypothetical reading frame	Relaxed Purifying Selection	Not Significant
MW207297	ycf1	OM773616	ycf1	0.00939927	0.0144729	0.64944	YCF1	Hypothetical reading frame	Relaxed Purifying Selection	Not Significant
MW207297	ycf1	ON065549	ycf1	0.00939927	0.0144729	0.64944	YCF1	Hypothetical reading frame	Relaxed Purifying Selection	Not Significant
OM773617	ycf1	MK250977	ycf1	0.00869785	0.0135944	0.639811	YCF1	Hypothetical reading frame	Relaxed Purifying Selection	Not Significant
ON872192	ycf1	ON065547	ycf1	0.00277224	0.00435909	0.635968	YCF1	Hypothetical reading frame	Relaxed Purifying Selection	Not Significant
PV928963	ycf1	OM773616	ycf1	0.00683349	0.0109459	0.624294	YCF1	Hypothetical reading frame	Relaxed Purifying Selection	Not Significant
PV928963	ycf1	ON065549	ycf1	0.00683349	0.0109459	0.624294	YCF1	Hypothetical reading frame	Relaxed Purifying Selection	Not Significant
ON641345	ycf1	OM773616	ycf1	0.00683349	0.0109459	0.624294	YCF1	Hypothetical reading frame	Relaxed Purifying Selection	Not Significant
ON641345	ycf1	ON065549	ycf1	0.00683349	0.0109459	0.624294	YCF1	Hypothetical reading frame	Relaxed Purifying Selection	Not Significant
OM773616	ycf1	KR259987	ycf1	0.00683349	0.0109459	0.624294	YCF1	Hypothetical reading frame	Relaxed Purifying Selection	Not Significant
OM773616	ycf1	ON065553	ycf1	0.00683349	0.0109459	0.624294	YCF1	Hypothetical reading frame	Relaxed Purifying Selection	Not Significant
OM773616	ycf1	ON065551	ycf1	0.00683349	0.0109459	0.624294	YCF1	Hypothetical reading frame	Relaxed Purifying Selection	Not Significant
OM773616	ycf1	ON065548	ycf1	0.00683349	0.0109459	0.624294	YCF1	Hypothetical reading frame	Relaxed Purifying Selection	Not Significant
OM773616	ycf1	MW722946	ycf1	0.00683349	0.0109459	0.624294	YCF1	Hypothetical reading frame	Relaxed Purifying Selection	Not Significant
KR259987	ycf1	ON065549	ycf1	0.00683349	0.0109459	0.624294	YCF1	Hypothetical reading frame	Relaxed Purifying Selection	Not Significant
ON065553	ycf1	ON065549	ycf1	0.00683349	0.0109459	0.624294	YCF1	Hypothetical reading frame	Relaxed Purifying Selection	Not Significant
ON065551	ycf1	ON065549	ycf1	0.00683349	0.0109459	0.624294	YCF1	Hypothetical reading frame	Relaxed Purifying Selection	Not Significant
ON065549	ycf1	ON065548	ycf1	0.00683349	0.0109459	0.624294	YCF1	Hypothetical reading frame	Relaxed Purifying Selection	Not Significant
ON065549	ycf1	MW722946	ycf1	0.00683349	0.0109459	0.624294	YCF1	Hypothetical reading frame	Relaxed Purifying Selection	Not Significant
MW207297	ycf1	OM773617	ycf1	0.00928213	0.0149181	0.622205	YCF1	Hypothetical reading frame	Relaxed Purifying Selection	Not Significant
ON065552	ycf1	MK250977	ycf1	0.00928085	0.0149259	0.621794	YCF1	Hypothetical reading frame	Relaxed Purifying Selection	Not Significant
PV928964	ycf1	LC794892	ycf1	0.00161592	0.00261227	0.61858900000000006	YCF1	Hypothetical reading frame	Relaxed Purifying Selection	Not Significant
ON065554	ycf1	LC794892	ycf1	0.00161592	0.00261227	0.61858900000000006	YCF1	Hypothetical reading frame	Relaxed Purifying Selection	Not Significant
ON597621	ycf1	MK250977	ycf1	0.00857782	0.0140581	0.610169	YCF1	Hypothetical reading frame	Relaxed Purifying Selection	Not Significant
MW207297	ycf1	ON065552	ycf1	0.00986562	0.0162518	0.607048	YCF1	Hypothetical reading frame	Relaxed Purifying Selection	Not Significant
MW207297	ycf1	ON597621	ycf1	0.00916177	0.0153844	0.595522	YCF1	Hypothetical reading frame	Relaxed Purifying Selection	Not Significant
ON872190	ycf1	PV928964	ycf1	0.0104445	0.0176201	0.59276	YCF1	Hypothetical reading frame	Relaxed Purifying Selection	Not Significant
ON872190	ycf1	ON065554	ycf1	0.0104445	0.0176201	0.59276	YCF1	Hypothetical reading frame	Relaxed Purifying Selection	Not Significant
MW207297	ycf4	MT880606	ycf4	0.00470286	0.00801771	0.586558	YCF4	Hypothetical reading frame	Relaxed Purifying Selection	Not Significant
MT880606	ycf4	MK250977	ycf4	0.00470286	0.00801771	0.586558	YCF4	Hypothetical reading frame	Relaxed Purifying Selection	Not Significant
KR259987	ycf4	MZ929414	ycf4	0.00452912	0.00772736	0.586114	YCF4	Hypothetical reading frame	Relaxed Purifying Selection	Not Significant
MT880608	ycf4	MZ929414	ycf4	0.00452912	0.00772736	0.586114	YCF4	Hypothetical reading frame	Relaxed Purifying Selection	Not Significant
OM773617	ycf4	MT880606	ycf4	0.00452775	0.00773535	0.585332	YCF4	Hypothetical reading frame	Relaxed Purifying Selection	Not Significant
OM773616	ycf4	MT880606	ycf4	0.00452775	0.00773535	0.585332	YCF4	Hypothetical reading frame	Relaxed Purifying Selection	Not Significant
PV928964	ycf4	MZ929414	ycf4	0.00470051	0.00803135	0.58527	YCF4	Hypothetical reading frame	Relaxed Purifying Selection	Not Significant
PV928963	ycf4	MZ929414	ycf4	0.00470051	0.00803135	0.58527	YCF4	Hypothetical reading frame	Relaxed Purifying Selection	Not Significant
MT106672	ycf4	MZ929414	ycf4	0.00470051	0.00803135	0.58527	YCF4	Hypothetical reading frame	Relaxed Purifying Selection	Not Significant
ON065554	ycf4	MZ929414	ycf4	0.00470051	0.00803135	0.58527	YCF4	Hypothetical reading frame	Relaxed Purifying Selection	Not Significant
ON065553	ycf4	MZ929414	ycf4	0.00470051	0.00803135	0.58527	YCF4	Hypothetical reading frame	Relaxed Purifying Selection	Not Significant
ON065551	ycf4	MZ929414	ycf4	0.00470051	0.00803135	0.58527	YCF4	Hypothetical reading frame	Relaxed Purifying Selection	Not Significant
ON065548	ycf4	MZ929414	ycf4	0.00470051	0.00803135	0.58527	YCF4	Hypothetical reading frame	Relaxed Purifying Selection	Not Significant
MZ929414	ycf4	MW722946	ycf4	0.00470051	0.00803135	0.58527	YCF4	Hypothetical reading frame	Relaxed Purifying Selection	Not Significant
ON065549	ycf4	MT880606	ycf4	0.00469904	0.00803998	0.584459	YCF4	Hypothetical reading frame	Relaxed Purifying Selection	Not Significant
ON872190	ycf1	MK250977	ycf1	0.0118478	0.0203017	0.583586	YCF1	Hypothetical reading frame	Relaxed Purifying Selection	Not Significant
ON872191	ycf4	PV928964	ycf4	0.00469713	0.00805116	0.583411	YCF4	Hypothetical reading frame	Relaxed Purifying Selection	Not Significant
ON872191	ycf4	PV928963	ycf4	0.00469713	0.00805116	0.583411	YCF4	Hypothetical reading frame	Relaxed Purifying Selection	Not Significant
ON872191	ycf4	MT106672	ycf4	0.00469713	0.00805116	0.583411	YCF4	Hypothetical reading frame	Relaxed Purifying Selection	Not Significant
ON872191	ycf4	ON065554	ycf4	0.00469713	0.00805116	0.583411	YCF4	Hypothetical reading frame	Relaxed Purifying Selection	Not Significant
ON872191	ycf4	KR259987	ycf4	0.00469713	0.00805116	0.583411	YCF4	Hypothetical reading frame	Relaxed Purifying Selection	Not Significant
ON872191	ycf4	MT880608	ycf4	0.00469713	0.00805116	0.583411	YCF4	Hypothetical reading frame	Relaxed Purifying Selection	Not Significant
ON872191	ycf4	ON065553	ycf4	0.00469713	0.00805116	0.583411	YCF4	Hypothetical reading frame	Relaxed Purifying Selection	Not Significant
ON872191	ycf4	ON065551	ycf4	0.00469713	0.00805116	0.583411	YCF4	Hypothetical reading frame	Relaxed Purifying Selection	Not Significant
ON872191	ycf4	ON065548	ycf4	0.00469713	0.00805116	0.583411	YCF4	Hypothetical reading frame	Relaxed Purifying Selection	Not Significant
ON872191	ycf4	MW722946	ycf4	0.00469713	0.00805116	0.583411	YCF4	Hypothetical reading frame	Relaxed Purifying Selection	Not Significant
ON872193	ycf1	ON065547	ycf1	0.00254093	0.00435843	0.582992	YCF1	Hypothetical reading frame	Relaxed Purifying Selection	Not Significant
MK250977	ycf3	MZ929414	ycf3	0.00271759	0.00469366	0.578992	YCF3	Hypothetical reading frame	Relaxed Purifying Selection	Not Significant
ON872192	ycf3	OM773617	ycf3	0.0013611	0.00235515	0.577925	YCF3	Hypothetical reading frame	Relaxed Purifying Selection	Not Significant
KJ865401	ycf1	MK250977	ycf1	0.00857782	0.0149455	0.573939	YCF1	Hypothetical reading frame	Relaxed Purifying Selection	Not Significant
PQ149287	ycf1	MK250977	ycf1	0.00857782	0.0149455	0.573939	YCF1	Hypothetical reading frame	Relaxed Purifying Selection	Not Significant
LC794892	ycf1	MZ929414	ycf1	0.00860131	0.014988	0.573881	YCF1	Hypothetical reading frame	Relaxed Purifying Selection	Not Significant
ON872191	ycf3	MT106672	ycf3	0.00272046	0.00474317	0.573554	YCF3	Hypothetical reading frame	Relaxed Purifying Selection	Not Significant
ON872191	ycf3	MT880608	ycf3	0.00272046	0.00474317	0.573554	YCF3	Hypothetical reading frame	Relaxed Purifying Selection	Not Significant
ON872191	ycf3	ON872192	ycf3	0.00272039	0.0047436	0.573486	YCF3	Hypothetical reading frame	Relaxed Purifying Selection	Not Significant
ON065552	ycf1	ON065550	ycf1	0.00346629	0.00611395	0.566947	YCF1	Hypothetical reading frame	Relaxed Purifying Selection	Not Significant
ON872190	ycf1	PV928963	ycf1	0.00997601	0.0176283	0.56591	YCF1	Hypothetical reading frame	Relaxed Purifying Selection	Not Significant
ON872190	ycf1	ON641345	ycf1	0.00997601	0.0176283	0.56591	YCF1	Hypothetical reading frame	Relaxed Purifying Selection	Not Significant
ON872190	ycf1	KR259987	ycf1	0.00997601	0.0176283	0.56591	YCF1	Hypothetical reading frame	Relaxed Purifying Selection	Not Significant
ON872190	ycf1	ON065553	ycf1	0.00997601	0.0176283	0.56591	YCF1	Hypothetical reading frame	Relaxed Purifying Selection	Not Significant
ON872190	ycf1	ON065551	ycf1	0.00997601	0.0176283	0.56591	YCF1	Hypothetical reading frame	Relaxed Purifying Selection	Not Significant
ON872190	ycf1	ON065548	ycf1	0.00997601	0.0176283	0.56591	YCF1	Hypothetical reading frame	Relaxed Purifying Selection	Not Significant
ON872190	ycf1	MW722946	ycf1	0.00997601	0.0176283	0.56591	YCF1	Hypothetical reading frame	Relaxed Purifying Selection	Not Significant
MW207297	ycf1	KJ865401	ycf1	0.00916177	0.0162732	0.562999	YCF1	Hypothetical reading frame	Relaxed Purifying Selection	Not Significant
MW207297	ycf1	PQ149287	ycf1	0.00916177	0.0162732	0.562999	YCF1	Hypothetical reading frame	Relaxed Purifying Selection	Not Significant
LC794892	ycf1	MK250977	ycf1	0.00834751	0.0149264	0.559245	YCF1	Hypothetical reading frame	Relaxed Purifying Selection	Not Significant
PV928964	ycf2	MK250977	ycf2	3.73654e-4	6.71836e-4	0.556169	YCF2	Hypothetical reading frame	Relaxed Purifying Selection	Not Significant
ON065554	ycf2	MK250977	ycf2	3.73654e-4	6.71836e-4	0.556169	YCF2	Hypothetical reading frame	Relaxed Purifying Selection	Not Significant
ON872190	ycf2	PV928964	ycf2	3.74792e-4	6.73985e-4	0.556084	YCF2	Hypothetical reading frame	Relaxed Purifying Selection	Not Significant
ON872190	ycf2	ON065554	ycf2	3.74792e-4	6.73985e-4	0.556084	YCF2	Hypothetical reading frame	Relaxed Purifying Selection	Not Significant
PV928964	ycf2	MZ929414	ycf2	3.7511e-4	6.7466e-4	0.555999	YCF2	Hypothetical reading frame	Relaxed Purifying Selection	Not Significant
ON065554	ycf2	MZ929414	ycf2	3.7511e-4	6.7466e-4	0.555999	YCF2	Hypothetical reading frame	Relaxed Purifying Selection	Not Significant
ON597621	ycf2	MK250977	ycf2	3.73609e-4	6.72131e-4	0.555857	YCF2	Hypothetical reading frame	Relaxed Purifying Selection	Not Significant
KJ865401	ycf2	MK250977	ycf2	3.73609e-4	6.72131e-4	0.555857	YCF2	Hypothetical reading frame	Relaxed Purifying Selection	Not Significant
PQ149287	ycf2	MK250977	ycf2	3.73609e-4	6.72131e-4	0.555857	YCF2	Hypothetical reading frame	Relaxed Purifying Selection	Not Significant
ON872190	ycf2	ON597621	ycf2	3.74747e-4	6.74282e-4	0.555772	YCF2	Hypothetical reading frame	Relaxed Purifying Selection	Not Significant
ON872190	ycf2	KJ865401	ycf2	3.74747e-4	6.74282e-4	0.555772	YCF2	Hypothetical reading frame	Relaxed Purifying Selection	Not Significant
ON872190	ycf2	PQ149287	ycf2	3.74747e-4	6.74282e-4	0.555772	YCF2	Hypothetical reading frame	Relaxed Purifying Selection	Not Significant
ON597621	ycf2	MZ929414	ycf2	3.75064e-4	6.74957e-4	0.555685	YCF2	Hypothetical reading frame	Relaxed Purifying Selection	Not Significant
KJ865401	ycf2	MZ929414	ycf2	3.75064e-4	6.74957e-4	0.555685	YCF2	Hypothetical reading frame	Relaxed Purifying Selection	Not Significant
PQ149287	ycf2	MZ929414	ycf2	3.75064e-4	6.74957e-4	0.555685	YCF2	Hypothetical reading frame	Relaxed Purifying Selection	Not Significant
ON872190	ycf2	OM773616	ycf2	3.75365e-4	6.7574e-4	0.555488	YCF2	Hypothetical reading frame	Relaxed Purifying Selection	Not Significant
ON872190	ycf2	ON065549	ycf2	3.75365e-4	6.7574e-4	0.555488	YCF2	Hypothetical reading frame	Relaxed Purifying Selection	Not Significant
OM773616	ycf2	MZ929414	ycf2	3.75684e-4	6.76419e-4	0.555401	YCF2	Hypothetical reading frame	Relaxed Purifying Selection	Not Significant
ON065549	ycf2	MZ929414	ycf2	3.75684e-4	6.76419e-4	0.555401	YCF2	Hypothetical reading frame	Relaxed Purifying Selection	Not Significant
OM773617	ycf2	MK250977	ycf2	3.74175e-4	6.73894e-4	0.555244	YCF2	Hypothetical reading frame	Relaxed Purifying Selection	Not Significant
ON065547	ycf2	MK250977	ycf2	3.72538e-4	6.70949e-4	0.555241	YCF2	Hypothetical reading frame	Relaxed Purifying Selection	Not Significant
ON872193	ycf2	MK250977	ycf2	3.72863e-4	6.7155e-4	0.555227	YCF2	Hypothetical reading frame	Relaxed Purifying Selection	Not Significant
ON872192	ycf2	MK250977	ycf2	3.72863e-4	6.7155e-4	0.555227	YCF2	Hypothetical reading frame	Relaxed Purifying Selection	Not Significant
ON872196	ycf2	MK250977	ycf2	3.72863e-4	6.7155e-4	0.555227	YCF2	Hypothetical reading frame	Relaxed Purifying Selection	Not Significant
ON872195	ycf2	MK250977	ycf2	3.72863e-4	6.7155e-4	0.555227	YCF2	Hypothetical reading frame	Relaxed Purifying Selection	Not Significant
MZ324823	ycf2	MK250977	ycf2	3.72863e-4	6.7155e-4	0.555227	YCF2	Hypothetical reading frame	Relaxed Purifying Selection	Not Significant
ON065552	ycf2	MK250977	ycf2	3.72863e-4	6.7155e-4	0.555227	YCF2	Hypothetical reading frame	Relaxed Purifying Selection	Not Significant
ON065550	ycf2	MK250977	ycf2	3.72353e-4	6.70804e-4	0.555084	YCF2	Hypothetical reading frame	Relaxed Purifying Selection	Not Significant
ON872190	ycf1	MW207297	ycf1	0.0124345	0.0225342	0.551806	YCF1	Hypothetical reading frame	Relaxed Purifying Selection	Not Significant
ON872190	ycf1	MT106672	ycf1	0.0102114	0.0185082	0.551722	YCF1	Hypothetical reading frame	Relaxed Purifying Selection	Not Significant
ON872190	ycf1	MT880608	ycf1	0.0102114	0.0185082	0.551722	YCF1	Hypothetical reading frame	Relaxed Purifying Selection	Not Significant
MW207297	ycf1	LC794892	ycf1	0.00893146	0.0162523	0.54955	YCF1	Hypothetical reading frame	Relaxed Purifying Selection	Not Significant
PV928964	ycf1	MZ929414	ycf1	0.00860193	0.0158746	0.541866	YCF1	Hypothetical reading frame	Relaxed Purifying Selection	Not Significant
ON065554	ycf1	MZ929414	ycf1	0.00860193	0.0158746	0.541866	YCF1	Hypothetical reading frame	Relaxed Purifying Selection	Not Significant
MK250977	ycf1	MZ929414	ycf1	0.0100059	0.0185557	0.539235	YCF1	Hypothetical reading frame	Relaxed Purifying Selection	Not Significant
PV928964	ycf1	MT106672	ycf1	0.00138504	0.00261101	0.530459	YCF1	Hypothetical reading frame	Relaxed Purifying Selection	Not Significant
PV928964	ycf1	MT880608	ycf1	0.00138504	0.00261101	0.530459	YCF1	Hypothetical reading frame	Relaxed Purifying Selection	Not Significant
MT106672	ycf1	ON065554	ycf1	0.00138504	0.00261101	0.530459	YCF1	Hypothetical reading frame	Relaxed Purifying Selection	Not Significant
ON065554	ycf1	MT880608	ycf1	0.00138504	0.00261101	0.530459	YCF1	Hypothetical reading frame	Relaxed Purifying Selection	Not Significant
ON872192	ycf1	ON872196	ycf1	4.61325e-4	8.69821e-4	0.530368	YCF1	Hypothetical reading frame	Relaxed Purifying Selection	Not Significant
ON872192	ycf1	ON872195	ycf1	4.61325e-4	8.69821e-4	0.530368	YCF1	Hypothetical reading frame	Relaxed Purifying Selection	Not Significant
ON872192	ycf1	MZ324823	ycf1	4.61325e-4	8.69821e-4	0.530368	YCF1	Hypothetical reading frame	Relaxed Purifying Selection	Not Significant
ON872192	ycf1	MW207298	ycf1	4.61325e-4	8.69821e-4	0.530368	YCF1	Hypothetical reading frame	Relaxed Purifying Selection	Not Significant
ON872192	ycf1	ON065552	ycf1	0.00138478	0.00261281	0.529998	YCF1	Hypothetical reading frame	Relaxed Purifying Selection	Not Significant
ON872196	ycf1	ON065547	ycf1	0.00277233	0.00523333	0.529745	YCF1	Hypothetical reading frame	Relaxed Purifying Selection	Not Significant
ON872195	ycf1	ON065547	ycf1	0.00277233	0.00523333	0.529745	YCF1	Hypothetical reading frame	Relaxed Purifying Selection	Not Significant
MZ324823	ycf1	ON065547	ycf1	0.00277233	0.00523333	0.529745	YCF1	Hypothetical reading frame	Relaxed Purifying Selection	Not Significant
ON065547	ycf1	MW207298	ycf1	0.00277233	0.00523333	0.529745	YCF1	Hypothetical reading frame	Relaxed Purifying Selection	Not Significant
ON065552	ycf1	MT880606	ycf1	0.00323507	0.00611131	0.529358	YCF1	Hypothetical reading frame	Relaxed Purifying Selection	Not Significant
MT106672	ycf1	MK250977	ycf1	0.0076493	0.0149192	0.512715	YCF1	Hypothetical reading frame	Relaxed Purifying Selection	Not Significant
MT880608	ycf1	MK250977	ycf1	0.0076493	0.0149192	0.512715	YCF1	Hypothetical reading frame	Relaxed Purifying Selection	Not Significant
PV928963	ycf1	MZ929414	ycf1	0.00813344	0.015882	0.512118	YCF1	Hypothetical reading frame	Relaxed Purifying Selection	Not Significant
ON641345	ycf1	MZ929414	ycf1	0.00813344	0.015882	0.512118	YCF1	Hypothetical reading frame	Relaxed Purifying Selection	Not Significant
KR259987	ycf1	MZ929414	ycf1	0.00813344	0.015882	0.512118	YCF1	Hypothetical reading frame	Relaxed Purifying Selection	Not Significant
ON065553	ycf1	MZ929414	ycf1	0.00813344	0.015882	0.512118	YCF1	Hypothetical reading frame	Relaxed Purifying Selection	Not Significant
ON065551	ycf1	MZ929414	ycf1	0.00813344	0.015882	0.512118	YCF1	Hypothetical reading frame	Relaxed Purifying Selection	Not Significant
ON065548	ycf1	MZ929414	ycf1	0.00813344	0.015882	0.512118	YCF1	Hypothetical reading frame	Relaxed Purifying Selection	Not Significant
MZ929414	ycf1	MW722946	ycf1	0.00813344	0.015882	0.512118	YCF1	Hypothetical reading frame	Relaxed Purifying Selection	Not Significant
MW207297	ycf1	MZ929414	ycf1	0.0105927	0.0207885	0.509545	YCF1	Hypothetical reading frame	Relaxed Purifying Selection	Not Significant
MW207297	ycf1	MT106672	ycf1	0.00823272	0.0162445	0.506801	YCF1	Hypothetical reading frame	Relaxed Purifying Selection	Not Significant
MW207297	ycf1	MT880608	ycf1	0.00823272	0.0162445	0.506801	YCF1	Hypothetical reading frame	Relaxed Purifying Selection	Not Significant
MT106672	ycf1	MZ929414	ycf1	0.00836861	0.016763	0.499232	YCF1	Hypothetical reading frame	Strong Purifying Selection	Not Significant
MT880608	ycf1	MZ929414	ycf1	0.00836861	0.016763	0.499232	YCF1	Hypothetical reading frame	Strong Purifying Selection	Not Significant
PV928964	ycf1	MK250977	ycf1	0.00788188	0.0158094	0.498556	YCF1	Hypothetical reading frame	Strong Purifying Selection	Not Significant
ON065554	ycf1	MK250977	ycf1	0.00788188	0.0158094	0.498556	YCF1	Hypothetical reading frame	Strong Purifying Selection	Not Significant
ON872190	ycf1	MZ929414	ycf1	0.00347354	0.00702807	0.494238	YCF1	Hypothetical reading frame	Strong Purifying Selection	Not Significant
PV928964	ycf1	MW207297	ycf1	0.00834886	0.0175808	0.474884	YCF1	Hypothetical reading frame	Strong Purifying Selection	Not Significant
MW207297	ycf1	ON065554	ycf1	0.00834886	0.0175808	0.474884	YCF1	Hypothetical reading frame	Strong Purifying Selection	Not Significant
PV928963	ycf1	MK250977	ycf1	0.00741505	0.0158167	0.468812	YCF1	Hypothetical reading frame	Strong Purifying Selection	Not Significant
ON641345	ycf1	MK250977	ycf1	0.00741505	0.0158167	0.468812	YCF1	Hypothetical reading frame	Strong Purifying Selection	Not Significant
KR259987	ycf1	MK250977	ycf1	0.00741505	0.0158167	0.468812	YCF1	Hypothetical reading frame	Strong Purifying Selection	Not Significant
ON065553	ycf1	MK250977	ycf1	0.00741505	0.0158167	0.468812	YCF1	Hypothetical reading frame	Strong Purifying Selection	Not Significant
ON065551	ycf1	MK250977	ycf1	0.00741505	0.0158167	0.468812	YCF1	Hypothetical reading frame	Strong Purifying Selection	Not Significant
ON065548	ycf1	MK250977	ycf1	0.00741505	0.0158167	0.468812	YCF1	Hypothetical reading frame	Strong Purifying Selection	Not Significant
MK250977	ycf1	MW722946	ycf1	0.00741505	0.0158167	0.468812	YCF1	Hypothetical reading frame	Strong Purifying Selection	Not Significant
MW207297	ycf1	PV928963	ycf1	0.00799816	0.0171441	0.466525	YCF1	Hypothetical reading frame	Strong Purifying Selection	Not Significant
MW207297	ycf1	ON641345	ycf1	0.00799816	0.0171441	0.466525	YCF1	Hypothetical reading frame	Strong Purifying Selection	Not Significant
MW207297	ycf1	KR259987	ycf1	0.00799816	0.0171441	0.466525	YCF1	Hypothetical reading frame	Strong Purifying Selection	Not Significant
MW207297	ycf1	ON065553	ycf1	0.00799816	0.0171441	0.466525	YCF1	Hypothetical reading frame	Strong Purifying Selection	Not Significant
MW207297	ycf1	ON065551	ycf1	0.00799816	0.0171441	0.466525	YCF1	Hypothetical reading frame	Strong Purifying Selection	Not Significant
MW207297	ycf1	ON065548	ycf1	0.00799816	0.0171441	0.466525	YCF1	Hypothetical reading frame	Strong Purifying Selection	Not Significant
MW207297	ycf1	MW722946	ycf1	0.00799816	0.0171441	0.466525	YCF1	Hypothetical reading frame	Strong Purifying Selection	Not Significant
MT106672	ycf1	LC794892	ycf1	0.00161601	0.00348432	0.463794	YCF1	Hypothetical reading frame	Strong Purifying Selection	Not Significant
MT880608	ycf1	LC794892	ycf1	0.00161601	0.00348432	0.463794	YCF1	Hypothetical reading frame	Strong Purifying Selection	Not Significant
ON872193	ycf1	ON065552	ycf1	0.00115385	0.00261241	0.441682	YCF1	Hypothetical reading frame	Strong Purifying Selection	Not Significant
PV928963	ycf1	LC794892	ycf1	0.00115373	0.00261345	0.441459	YCF1	Hypothetical reading frame	Strong Purifying Selection	Not Significant
ON641345	ycf1	LC794892	ycf1	0.00115373	0.00261345	0.441459	YCF1	Hypothetical reading frame	Strong Purifying Selection	Not Significant
KR259987	ycf1	LC794892	ycf1	0.00115373	0.00261345	0.441459	YCF1	Hypothetical reading frame	Strong Purifying Selection	Not Significant
LC794892	ycf1	ON065553	ycf1	0.00115373	0.00261345	0.441459	YCF1	Hypothetical reading frame	Strong Purifying Selection	Not Significant
LC794892	ycf1	ON065551	ycf1	0.00115373	0.00261345	0.441459	YCF1	Hypothetical reading frame	Strong Purifying Selection	Not Significant
LC794892	ycf1	ON065548	ycf1	0.00115373	0.00261345	0.441459	YCF1	Hypothetical reading frame	Strong Purifying Selection	Not Significant
LC794892	ycf1	MW722946	ycf1	0.00115373	0.00261345	0.441459	YCF1	Hypothetical reading frame	Strong Purifying Selection	Not Significant
LC218435	ycf4	MZ929414	ycf4	0.00706474	0.0161272	0.438064	YCF4	Hypothetical reading frame	Strong Purifying Selection	Not Significant
MW207297	ycf4	MZ929414	ycf4	0.00706474	0.0161272	0.438064	YCF4	Hypothetical reading frame	Strong Purifying Selection	Not Significant
ON872193	ycf4	MZ929414	ycf4	0.00706474	0.0161272	0.438064	YCF4	Hypothetical reading frame	Strong Purifying Selection	Not Significant
ON872192	ycf4	MZ929414	ycf4	0.00706474	0.0161272	0.438064	YCF4	Hypothetical reading frame	Strong Purifying Selection	Not Significant
ON872196	ycf4	MZ929414	ycf4	0.00706474	0.0161272	0.438064	YCF4	Hypothetical reading frame	Strong Purifying Selection	Not Significant
ON872195	ycf4	MZ929414	ycf4	0.00706474	0.0161272	0.438064	YCF4	Hypothetical reading frame	Strong Purifying Selection	Not Significant
MZ324823	ycf4	MZ929414	ycf4	0.00706474	0.0161272	0.438064	YCF4	Hypothetical reading frame	Strong Purifying Selection	Not Significant
ON065552	ycf4	MZ929414	ycf4	0.00706474	0.0161272	0.438064	YCF4	Hypothetical reading frame	Strong Purifying Selection	Not Significant
ON065547	ycf4	MZ929414	ycf4	0.00706474	0.0161272	0.438064	YCF4	Hypothetical reading frame	Strong Purifying Selection	Not Significant
ON065550	ycf4	MZ929414	ycf4	0.00706474	0.0161272	0.438064	YCF4	Hypothetical reading frame	Strong Purifying Selection	Not Significant
MK250977	ycf4	MZ929414	ycf4	0.00706474	0.0161272	0.438064	YCF4	Hypothetical reading frame	Strong Purifying Selection	Not Significant
MZ929414	ycf4	MW207298	ycf4	0.00706474	0.0161272	0.438064	YCF4	Hypothetical reading frame	Strong Purifying Selection	Not Significant
OM773617	ycf4	MZ929414	ycf4	0.00680131	0.015556	0.437213	YCF4	Hypothetical reading frame	Strong Purifying Selection	Not Significant
OM773616	ycf4	MZ929414	ycf4	0.00680131	0.015556	0.437213	YCF4	Hypothetical reading frame	Strong Purifying Selection	Not Significant
ON065549	ycf4	MZ929414	ycf4	0.007059	0.0161722	0.43649	YCF4	Hypothetical reading frame	Strong Purifying Selection	Not Significant
ON872190	ycf3	MK250977	ycf3	0.00203716	0.00469452	0.433945	YCF3	Hypothetical reading frame	Strong Purifying Selection	Not Significant
ON872191	ycf3	MT880606	ycf3	0.00204556	0.00476106	0.429645	YCF3	Hypothetical reading frame	Strong Purifying Selection	Not Significant
OM773617	ycf3	MZ929414	ycf3	0.00202348	0.00477244	0.423994	YCF3	Hypothetical reading frame	Strong Purifying Selection	Not Significant
OM773616	ycf2	MT880606	ycf2	5.6141e-4	0.0013477300000000001	0.416559	YCF2	Hypothetical reading frame	Strong Purifying Selection	Not Significant
ON065549	ycf2	MT880606	ycf2	5.6141e-4	0.0013477300000000001	0.416559	YCF2	Hypothetical reading frame	Strong Purifying Selection	Not Significant
LC218435	ycf1	ON872192	ycf1	6.92011e-4	0.00174144	0.397378	YCF1	Hypothetical reading frame	Strong Purifying Selection	Not Significant
ON872196	ycf1	ON065552	ycf1	0.00138483	0.00348535	0.397328	YCF1	Hypothetical reading frame	Strong Purifying Selection	Not Significant
ON872195	ycf1	ON065552	ycf1	0.00138483	0.00348535	0.397328	YCF1	Hypothetical reading frame	Strong Purifying Selection	Not Significant
MZ324823	ycf1	ON065552	ycf1	0.00138483	0.00348535	0.397328	YCF1	Hypothetical reading frame	Strong Purifying Selection	Not Significant
ON065552	ycf1	MW207298	ycf1	0.00138483	0.00348535	0.397328	YCF1	Hypothetical reading frame	Strong Purifying Selection	Not Significant
ON065552	ycf1	ON065547	ycf1	0.00277224	0.00698676	0.396785	YCF1	Hypothetical reading frame	Strong Purifying Selection	Not Significant
ON065552	ycf3	MZ929414	ycf3	0.00272465	0.00708801	0.384403	YCF3	Hypothetical reading frame	Strong Purifying Selection	Not Significant
ON872191	ycf3	MZ929414	ycf3	0.00274143	0.00713888	0.384013	YCF3	Hypothetical reading frame	Strong Purifying Selection	Not Significant
ON872190	ycf3	ON872196	ycf3	0.0027364	0.00713347	0.3836	YCF3	Hypothetical reading frame	Strong Purifying Selection	Not Significant
ON872190	ycf3	ON872195	ycf3	0.0027364	0.00713347	0.3836	YCF3	Hypothetical reading frame	Strong Purifying Selection	Not Significant
ON872190	ycf3	MZ324823	ycf3	0.0027364	0.00713347	0.3836	YCF3	Hypothetical reading frame	Strong Purifying Selection	Not Significant
ON872190	ycf3	MW207298	ycf3	0.0027364	0.00713347	0.3836	YCF3	Hypothetical reading frame	Strong Purifying Selection	Not Significant
ON872190	ycf3	ON065550	ycf3	0.00271662	0.00711052	0.382057	YCF3	Hypothetical reading frame	Strong Purifying Selection	Not Significant
ON597621	ycf1	LC794892	ycf1	0.00300254	0.00787643	0.381206	YCF1	Hypothetical reading frame	Strong Purifying Selection	Not Significant
LC218435	ycf1	ON065552	ycf1	0.00161569	0.00436121	0.370467	YCF1	Hypothetical reading frame	Strong Purifying Selection	Not Significant
PV928964	ycf1	ON597621	ycf1	0.00323424	0.00875432	0.369444	YCF1	Hypothetical reading frame	Strong Purifying Selection	Not Significant
ON597621	ycf1	ON065554	ycf1	0.00323424	0.00875432	0.369444	YCF1	Hypothetical reading frame	Strong Purifying Selection	Not Significant
PV928963	ycf1	MT106672	ycf1	9.22962e-4	0.0026122	0.353327	YCF1	Hypothetical reading frame	Strong Purifying Selection	Not Significant
PV928963	ycf1	MT880608	ycf1	9.22962e-4	0.0026122	0.353327	YCF1	Hypothetical reading frame	Strong Purifying Selection	Not Significant
ON641345	ycf1	MT106672	ycf1	9.22962e-4	0.0026122	0.353327	YCF1	Hypothetical reading frame	Strong Purifying Selection	Not Significant
ON641345	ycf1	MT880608	ycf1	9.22962e-4	0.0026122	0.353327	YCF1	Hypothetical reading frame	Strong Purifying Selection	Not Significant
MT106672	ycf1	KR259987	ycf1	9.22962e-4	0.0026122	0.353327	YCF1	Hypothetical reading frame	Strong Purifying Selection	Not Significant
MT106672	ycf1	ON065553	ycf1	9.22962e-4	0.0026122	0.353327	YCF1	Hypothetical reading frame	Strong Purifying Selection	Not Significant
MT106672	ycf1	ON065551	ycf1	9.22962e-4	0.0026122	0.353327	YCF1	Hypothetical reading frame	Strong Purifying Selection	Not Significant
MT106672	ycf1	ON065548	ycf1	9.22962e-4	0.0026122	0.353327	YCF1	Hypothetical reading frame	Strong Purifying Selection	Not Significant
MT106672	ycf1	MW722946	ycf1	9.22962e-4	0.0026122	0.353327	YCF1	Hypothetical reading frame	Strong Purifying Selection	Not Significant
KR259987	ycf1	MT880608	ycf1	9.22962e-4	0.0026122	0.353327	YCF1	Hypothetical reading frame	Strong Purifying Selection	Not Significant
MT880608	ycf1	ON065553	ycf1	9.22962e-4	0.0026122	0.353327	YCF1	Hypothetical reading frame	Strong Purifying Selection	Not Significant
MT880608	ycf1	ON065551	ycf1	9.22962e-4	0.0026122	0.353327	YCF1	Hypothetical reading frame	Strong Purifying Selection	Not Significant
MT880608	ycf1	ON065548	ycf1	9.22962e-4	0.0026122	0.353327	YCF1	Hypothetical reading frame	Strong Purifying Selection	Not Significant
MT880608	ycf1	MW722946	ycf1	9.22962e-4	0.0026122	0.353327	YCF1	Hypothetical reading frame	Strong Purifying Selection	Not Significant
KJ865401	ycf1	LC794892	ycf1	0.00300254	0.00875671	0.342884	YCF1	Hypothetical reading frame	Strong Purifying Selection	Not Significant
LC794892	ycf1	PQ149287	ycf1	0.00300254	0.00875671	0.342884	YCF1	Hypothetical reading frame	Strong Purifying Selection	Not Significant
ON597621	ycf1	MT106672	ycf1	0.00323442	0.00963339	0.335751	YCF1	Hypothetical reading frame	Strong Purifying Selection	Not Significant
ON597621	ycf1	MT880608	ycf1	0.00323442	0.00963339	0.335751	YCF1	Hypothetical reading frame	Strong Purifying Selection	Not Significant
PV928964	ycf1	KJ865401	ycf1	0.00323424	0.0096354	0.335662	YCF1	Hypothetical reading frame	Strong Purifying Selection	Not Significant
PV928964	ycf1	PQ149287	ycf1	0.00323424	0.0096354	0.335662	YCF1	Hypothetical reading frame	Strong Purifying Selection	Not Significant
KJ865401	ycf1	ON065554	ycf1	0.00323424	0.0096354	0.335662	YCF1	Hypothetical reading frame	Strong Purifying Selection	Not Significant
ON065554	ycf1	PQ149287	ycf1	0.00323424	0.0096354	0.335662	YCF1	Hypothetical reading frame	Strong Purifying Selection	Not Significant
ON597621	ycf1	PV928963	ycf1	0.00277101	0.00875833	0.316386	YCF1	Hypothetical reading frame	Strong Purifying Selection	Not Significant
ON597621	ycf1	ON641345	ycf1	0.00277101	0.00875833	0.316386	YCF1	Hypothetical reading frame	Strong Purifying Selection	Not Significant
ON597621	ycf1	KR259987	ycf1	0.00277101	0.00875833	0.316386	YCF1	Hypothetical reading frame	Strong Purifying Selection	Not Significant
ON597621	ycf1	ON065553	ycf1	0.00277101	0.00875833	0.316386	YCF1	Hypothetical reading frame	Strong Purifying Selection	Not Significant
ON597621	ycf1	ON065551	ycf1	0.00277101	0.00875833	0.316386	YCF1	Hypothetical reading frame	Strong Purifying Selection	Not Significant
ON597621	ycf1	ON065548	ycf1	0.00277101	0.00875833	0.316386	YCF1	Hypothetical reading frame	Strong Purifying Selection	Not Significant
ON597621	ycf1	MW722946	ycf1	0.00277101	0.00875833	0.316386	YCF1	Hypothetical reading frame	Strong Purifying Selection	Not Significant
KJ865401	ycf1	MT106672	ycf1	0.00323442	0.0105153	0.307591	YCF1	Hypothetical reading frame	Strong Purifying Selection	Not Significant
KJ865401	ycf1	MT880608	ycf1	0.00323442	0.0105153	0.307591	YCF1	Hypothetical reading frame	Strong Purifying Selection	Not Significant
MT106672	ycf1	PQ149287	ycf1	0.00323442	0.0105153	0.307591	YCF1	Hypothetical reading frame	Strong Purifying Selection	Not Significant
MT880608	ycf1	PQ149287	ycf1	0.00323442	0.0105153	0.307591	YCF1	Hypothetical reading frame	Strong Purifying Selection	Not Significant
ON872190	ycf4	MZ929414	ycf4	0.00234921	0.0080006	0.29363	YCF4	Hypothetical reading frame	Strong Purifying Selection	Not Significant
LC218435	ycf4	PV928964	ycf4	0.00234679	0.00802883	0.292295	YCF4	Hypothetical reading frame	Strong Purifying Selection	Not Significant
LC218435	ycf4	PV928963	ycf4	0.00234679	0.00802883	0.292295	YCF4	Hypothetical reading frame	Strong Purifying Selection	Not Significant
LC218435	ycf4	MT106672	ycf4	0.00234679	0.00802883	0.292295	YCF4	Hypothetical reading frame	Strong Purifying Selection	Not Significant
LC218435	ycf4	ON065554	ycf4	0.00234679	0.00802883	0.292295	YCF4	Hypothetical reading frame	Strong Purifying Selection	Not Significant
LC218435	ycf4	KR259987	ycf4	0.00234679	0.00802883	0.292295	YCF4	Hypothetical reading frame	Strong Purifying Selection	Not Significant
LC218435	ycf4	MT880608	ycf4	0.00234679	0.00802883	0.292295	YCF4	Hypothetical reading frame	Strong Purifying Selection	Not Significant
LC218435	ycf4	ON065553	ycf4	0.00234679	0.00802883	0.292295	YCF4	Hypothetical reading frame	Strong Purifying Selection	Not Significant
LC218435	ycf4	ON065551	ycf4	0.00234679	0.00802883	0.292295	YCF4	Hypothetical reading frame	Strong Purifying Selection	Not Significant
LC218435	ycf4	ON065548	ycf4	0.00234679	0.00802883	0.292295	YCF4	Hypothetical reading frame	Strong Purifying Selection	Not Significant
LC218435	ycf4	MW722946	ycf4	0.00234679	0.00802883	0.292295	YCF4	Hypothetical reading frame	Strong Purifying Selection	Not Significant
PV928964	ycf4	MW207297	ycf4	0.00234679	0.00802883	0.292295	YCF4	Hypothetical reading frame	Strong Purifying Selection	Not Significant
PV928964	ycf4	ON872193	ycf4	0.00234679	0.00802883	0.292295	YCF4	Hypothetical reading frame	Strong Purifying Selection	Not Significant
PV928964	ycf4	ON872192	ycf4	0.00234679	0.00802883	0.292295	YCF4	Hypothetical reading frame	Strong Purifying Selection	Not Significant
PV928964	ycf4	ON872196	ycf4	0.00234679	0.00802883	0.292295	YCF4	Hypothetical reading frame	Strong Purifying Selection	Not Significant
PV928964	ycf4	ON872195	ycf4	0.00234679	0.00802883	0.292295	YCF4	Hypothetical reading frame	Strong Purifying Selection	Not Significant
PV928964	ycf4	MZ324823	ycf4	0.00234679	0.00802883	0.292295	YCF4	Hypothetical reading frame	Strong Purifying Selection	Not Significant
PV928964	ycf4	ON065552	ycf4	0.00234679	0.00802883	0.292295	YCF4	Hypothetical reading frame	Strong Purifying Selection	Not Significant
PV928964	ycf4	ON065547	ycf4	0.00234679	0.00802883	0.292295	YCF4	Hypothetical reading frame	Strong Purifying Selection	Not Significant
PV928964	ycf4	ON065550	ycf4	0.00234679	0.00802883	0.292295	YCF4	Hypothetical reading frame	Strong Purifying Selection	Not Significant
PV928964	ycf4	MK250977	ycf4	0.00234679	0.00802883	0.292295	YCF4	Hypothetical reading frame	Strong Purifying Selection	Not Significant
PV928964	ycf4	MW207298	ycf4	0.00234679	0.00802883	0.292295	YCF4	Hypothetical reading frame	Strong Purifying Selection	Not Significant
MW207297	ycf4	PV928963	ycf4	0.00234679	0.00802883	0.292295	YCF4	Hypothetical reading frame	Strong Purifying Selection	Not Significant
MW207297	ycf4	MT106672	ycf4	0.00234679	0.00802883	0.292295	YCF4	Hypothetical reading frame	Strong Purifying Selection	Not Significant
MW207297	ycf4	ON065554	ycf4	0.00234679	0.00802883	0.292295	YCF4	Hypothetical reading frame	Strong Purifying Selection	Not Significant
MW207297	ycf4	KR259987	ycf4	0.00234679	0.00802883	0.292295	YCF4	Hypothetical reading frame	Strong Purifying Selection	Not Significant
MW207297	ycf4	MT880608	ycf4	0.00234679	0.00802883	0.292295	YCF4	Hypothetical reading frame	Strong Purifying Selection	Not Significant
MW207297	ycf4	ON065553	ycf4	0.00234679	0.00802883	0.292295	YCF4	Hypothetical reading frame	Strong Purifying Selection	Not Significant
MW207297	ycf4	ON065551	ycf4	0.00234679	0.00802883	0.292295	YCF4	Hypothetical reading frame	Strong Purifying Selection	Not Significant
MW207297	ycf4	ON065548	ycf4	0.00234679	0.00802883	0.292295	YCF4	Hypothetical reading frame	Strong Purifying Selection	Not Significant
MW207297	ycf4	MW722946	ycf4	0.00234679	0.00802883	0.292295	YCF4	Hypothetical reading frame	Strong Purifying Selection	Not Significant
ON872193	ycf4	PV928963	ycf4	0.00234679	0.00802883	0.292295	YCF4	Hypothetical reading frame	Strong Purifying Selection	Not Significant
ON872193	ycf4	MT106672	ycf4	0.00234679	0.00802883	0.292295	YCF4	Hypothetical reading frame	Strong Purifying Selection	Not Significant
ON872193	ycf4	ON065554	ycf4	0.00234679	0.00802883	0.292295	YCF4	Hypothetical reading frame	Strong Purifying Selection	Not Significant
ON872193	ycf4	KR259987	ycf4	0.00234679	0.00802883	0.292295	YCF4	Hypothetical reading frame	Strong Purifying Selection	Not Significant
ON872193	ycf4	MT880608	ycf4	0.00234679	0.00802883	0.292295	YCF4	Hypothetical reading frame	Strong Purifying Selection	Not Significant
ON872193	ycf4	ON065553	ycf4	0.00234679	0.00802883	0.292295	YCF4	Hypothetical reading frame	Strong Purifying Selection	Not Significant
ON872193	ycf4	ON065551	ycf4	0.00234679	0.00802883	0.292295	YCF4	Hypothetical reading frame	Strong Purifying Selection	Not Significant
ON872193	ycf4	ON065548	ycf4	0.00234679	0.00802883	0.292295	YCF4	Hypothetical reading frame	Strong Purifying Selection	Not Significant
ON872193	ycf4	MW722946	ycf4	0.00234679	0.00802883	0.292295	YCF4	Hypothetical reading frame	Strong Purifying Selection	Not Significant
KJ865401	ycf4	MT880606	ycf4	0.00234679	0.00802883	0.292295	YCF4	Hypothetical reading frame	Strong Purifying Selection	Not Significant
ON872192	ycf4	PV928963	ycf4	0.00234679	0.00802883	0.292295	YCF4	Hypothetical reading frame	Strong Purifying Selection	Not Significant
ON872192	ycf4	MT106672	ycf4	0.00234679	0.00802883	0.292295	YCF4	Hypothetical reading frame	Strong Purifying Selection	Not Significant
ON872192	ycf4	ON065554	ycf4	0.00234679	0.00802883	0.292295	YCF4	Hypothetical reading frame	Strong Purifying Selection	Not Significant
ON872192	ycf4	KR259987	ycf4	0.00234679	0.00802883	0.292295	YCF4	Hypothetical reading frame	Strong Purifying Selection	Not Significant
ON872192	ycf4	MT880608	ycf4	0.00234679	0.00802883	0.292295	YCF4	Hypothetical reading frame	Strong Purifying Selection	Not Significant
ON872192	ycf4	ON065553	ycf4	0.00234679	0.00802883	0.292295	YCF4	Hypothetical reading frame	Strong Purifying Selection	Not Significant
ON872192	ycf4	ON065551	ycf4	0.00234679	0.00802883	0.292295	YCF4	Hypothetical reading frame	Strong Purifying Selection	Not Significant
ON872192	ycf4	ON065548	ycf4	0.00234679	0.00802883	0.292295	YCF4	Hypothetical reading frame	Strong Purifying Selection	Not Significant
ON872192	ycf4	MW722946	ycf4	0.00234679	0.00802883	0.292295	YCF4	Hypothetical reading frame	Strong Purifying Selection	Not Significant
PV928963	ycf4	ON872196	ycf4	0.00234679	0.00802883	0.292295	YCF4	Hypothetical reading frame	Strong Purifying Selection	Not Significant
PV928963	ycf4	ON872195	ycf4	0.00234679	0.00802883	0.292295	YCF4	Hypothetical reading frame	Strong Purifying Selection	Not Significant
PV928963	ycf4	MZ324823	ycf4	0.00234679	0.00802883	0.292295	YCF4	Hypothetical reading frame	Strong Purifying Selection	Not Significant
PV928963	ycf4	ON065552	ycf4	0.00234679	0.00802883	0.292295	YCF4	Hypothetical reading frame	Strong Purifying Selection	Not Significant
PV928963	ycf4	ON065547	ycf4	0.00234679	0.00802883	0.292295	YCF4	Hypothetical reading frame	Strong Purifying Selection	Not Significant
PV928963	ycf4	ON065550	ycf4	0.00234679	0.00802883	0.292295	YCF4	Hypothetical reading frame	Strong Purifying Selection	Not Significant
PV928963	ycf4	MK250977	ycf4	0.00234679	0.00802883	0.292295	YCF4	Hypothetical reading frame	Strong Purifying Selection	Not Significant
PV928963	ycf4	MW207298	ycf4	0.00234679	0.00802883	0.292295	YCF4	Hypothetical reading frame	Strong Purifying Selection	Not Significant
ON872196	ycf4	MT106672	ycf4	0.00234679	0.00802883	0.292295	YCF4	Hypothetical reading frame	Strong Purifying Selection	Not Significant
ON872196	ycf4	ON065554	ycf4	0.00234679	0.00802883	0.292295	YCF4	Hypothetical reading frame	Strong Purifying Selection	Not Significant
ON872196	ycf4	KR259987	ycf4	0.00234679	0.00802883	0.292295	YCF4	Hypothetical reading frame	Strong Purifying Selection	Not Significant
ON872196	ycf4	MT880608	ycf4	0.00234679	0.00802883	0.292295	YCF4	Hypothetical reading frame	Strong Purifying Selection	Not Significant
ON872196	ycf4	ON065553	ycf4	0.00234679	0.00802883	0.292295	YCF4	Hypothetical reading frame	Strong Purifying Selection	Not Significant
ON872196	ycf4	ON065551	ycf4	0.00234679	0.00802883	0.292295	YCF4	Hypothetical reading frame	Strong Purifying Selection	Not Significant
ON872196	ycf4	ON065548	ycf4	0.00234679	0.00802883	0.292295	YCF4	Hypothetical reading frame	Strong Purifying Selection	Not Significant
ON872196	ycf4	MW722946	ycf4	0.00234679	0.00802883	0.292295	YCF4	Hypothetical reading frame	Strong Purifying Selection	Not Significant
ON872195	ycf4	MT106672	ycf4	0.00234679	0.00802883	0.292295	YCF4	Hypothetical reading frame	Strong Purifying Selection	Not Significant
ON872195	ycf4	ON065554	ycf4	0.00234679	0.00802883	0.292295	YCF4	Hypothetical reading frame	Strong Purifying Selection	Not Significant
ON872195	ycf4	KR259987	ycf4	0.00234679	0.00802883	0.292295	YCF4	Hypothetical reading frame	Strong Purifying Selection	Not Significant
ON872195	ycf4	MT880608	ycf4	0.00234679	0.00802883	0.292295	YCF4	Hypothetical reading frame	Strong Purifying Selection	Not Significant
ON872195	ycf4	ON065553	ycf4	0.00234679	0.00802883	0.292295	YCF4	Hypothetical reading frame	Strong Purifying Selection	Not Significant
ON872195	ycf4	ON065551	ycf4	0.00234679	0.00802883	0.292295	YCF4	Hypothetical reading frame	Strong Purifying Selection	Not Significant
ON872195	ycf4	ON065548	ycf4	0.00234679	0.00802883	0.292295	YCF4	Hypothetical reading frame	Strong Purifying Selection	Not Significant
ON872195	ycf4	MW722946	ycf4	0.00234679	0.00802883	0.292295	YCF4	Hypothetical reading frame	Strong Purifying Selection	Not Significant
MT106672	ycf4	MZ324823	ycf4	0.00234679	0.00802883	0.292295	YCF4	Hypothetical reading frame	Strong Purifying Selection	Not Significant
MT106672	ycf4	ON065552	ycf4	0.00234679	0.00802883	0.292295	YCF4	Hypothetical reading frame	Strong Purifying Selection	Not Significant
MT106672	ycf4	ON065547	ycf4	0.00234679	0.00802883	0.292295	YCF4	Hypothetical reading frame	Strong Purifying Selection	Not Significant
MT106672	ycf4	ON065550	ycf4	0.00234679	0.00802883	0.292295	YCF4	Hypothetical reading frame	Strong Purifying Selection	Not Significant
MT106672	ycf4	MK250977	ycf4	0.00234679	0.00802883	0.292295	YCF4	Hypothetical reading frame	Strong Purifying Selection	Not Significant
MT106672	ycf4	MW207298	ycf4	0.00234679	0.00802883	0.292295	YCF4	Hypothetical reading frame	Strong Purifying Selection	Not Significant
ON065554	ycf4	MZ324823	ycf4	0.00234679	0.00802883	0.292295	YCF4	Hypothetical reading frame	Strong Purifying Selection	Not Significant
ON065554	ycf4	ON065552	ycf4	0.00234679	0.00802883	0.292295	YCF4	Hypothetical reading frame	Strong Purifying Selection	Not Significant
ON065554	ycf4	ON065547	ycf4	0.00234679	0.00802883	0.292295	YCF4	Hypothetical reading frame	Strong Purifying Selection	Not Significant
ON065554	ycf4	ON065550	ycf4	0.00234679	0.00802883	0.292295	YCF4	Hypothetical reading frame	Strong Purifying Selection	Not Significant
ON065554	ycf4	MK250977	ycf4	0.00234679	0.00802883	0.292295	YCF4	Hypothetical reading frame	Strong Purifying Selection	Not Significant
ON065554	ycf4	MW207298	ycf4	0.00234679	0.00802883	0.292295	YCF4	Hypothetical reading frame	Strong Purifying Selection	Not Significant
MZ324823	ycf4	KR259987	ycf4	0.00234679	0.00802883	0.292295	YCF4	Hypothetical reading frame	Strong Purifying Selection	Not Significant
MZ324823	ycf4	MT880608	ycf4	0.00234679	0.00802883	0.292295	YCF4	Hypothetical reading frame	Strong Purifying Selection	Not Significant
MZ324823	ycf4	ON065553	ycf4	0.00234679	0.00802883	0.292295	YCF4	Hypothetical reading frame	Strong Purifying Selection	Not Significant
MZ324823	ycf4	ON065551	ycf4	0.00234679	0.00802883	0.292295	YCF4	Hypothetical reading frame	Strong Purifying Selection	Not Significant
MZ324823	ycf4	ON065548	ycf4	0.00234679	0.00802883	0.292295	YCF4	Hypothetical reading frame	Strong Purifying Selection	Not Significant
MZ324823	ycf4	MW722946	ycf4	0.00234679	0.00802883	0.292295	YCF4	Hypothetical reading frame	Strong Purifying Selection	Not Significant
KR259987	ycf4	ON065552	ycf4	0.00234679	0.00802883	0.292295	YCF4	Hypothetical reading frame	Strong Purifying Selection	Not Significant
KR259987	ycf4	ON065547	ycf4	0.00234679	0.00802883	0.292295	YCF4	Hypothetical reading frame	Strong Purifying Selection	Not Significant
KR259987	ycf4	ON065550	ycf4	0.00234679	0.00802883	0.292295	YCF4	Hypothetical reading frame	Strong Purifying Selection	Not Significant
KR259987	ycf4	MK250977	ycf4	0.00234679	0.00802883	0.292295	YCF4	Hypothetical reading frame	Strong Purifying Selection	Not Significant
KR259987	ycf4	MW207298	ycf4	0.00234679	0.00802883	0.292295	YCF4	Hypothetical reading frame	Strong Purifying Selection	Not Significant
MT880608	ycf4	ON065552	ycf4	0.00234679	0.00802883	0.292295	YCF4	Hypothetical reading frame	Strong Purifying Selection	Not Significant
MT880608	ycf4	ON065547	ycf4	0.00234679	0.00802883	0.292295	YCF4	Hypothetical reading frame	Strong Purifying Selection	Not Significant
MT880608	ycf4	ON065550	ycf4	0.00234679	0.00802883	0.292295	YCF4	Hypothetical reading frame	Strong Purifying Selection	Not Significant
MT880608	ycf4	MK250977	ycf4	0.00234679	0.00802883	0.292295	YCF4	Hypothetical reading frame	Strong Purifying Selection	Not Significant
MT880608	ycf4	MW207298	ycf4	0.00234679	0.00802883	0.292295	YCF4	Hypothetical reading frame	Strong Purifying Selection	Not Significant
ON065552	ycf4	ON065553	ycf4	0.00234679	0.00802883	0.292295	YCF4	Hypothetical reading frame	Strong Purifying Selection	Not Significant
ON065552	ycf4	ON065551	ycf4	0.00234679	0.00802883	0.292295	YCF4	Hypothetical reading frame	Strong Purifying Selection	Not Significant
ON065552	ycf4	ON065548	ycf4	0.00234679	0.00802883	0.292295	YCF4	Hypothetical reading frame	Strong Purifying Selection	Not Significant
ON065552	ycf4	MW722946	ycf4	0.00234679	0.00802883	0.292295	YCF4	Hypothetical reading frame	Strong Purifying Selection	Not Significant
ON065553	ycf4	ON065547	ycf4	0.00234679	0.00802883	0.292295	YCF4	Hypothetical reading frame	Strong Purifying Selection	Not Significant
ON065553	ycf4	ON065550	ycf4	0.00234679	0.00802883	0.292295	YCF4	Hypothetical reading frame	Strong Purifying Selection	Not Significant
ON065553	ycf4	MK250977	ycf4	0.00234679	0.00802883	0.292295	YCF4	Hypothetical reading frame	Strong Purifying Selection	Not Significant
ON065553	ycf4	MW207298	ycf4	0.00234679	0.00802883	0.292295	YCF4	Hypothetical reading frame	Strong Purifying Selection	Not Significant
ON065547	ycf4	ON065551	ycf4	0.00234679	0.00802883	0.292295	YCF4	Hypothetical reading frame	Strong Purifying Selection	Not Significant
ON065547	ycf4	ON065548	ycf4	0.00234679	0.00802883	0.292295	YCF4	Hypothetical reading frame	Strong Purifying Selection	Not Significant
ON065547	ycf4	MW722946	ycf4	0.00234679	0.00802883	0.292295	YCF4	Hypothetical reading frame	Strong Purifying Selection	Not Significant
ON065551	ycf4	ON065550	ycf4	0.00234679	0.00802883	0.292295	YCF4	Hypothetical reading frame	Strong Purifying Selection	Not Significant
ON065551	ycf4	MK250977	ycf4	0.00234679	0.00802883	0.292295	YCF4	Hypothetical reading frame	Strong Purifying Selection	Not Significant
ON065551	ycf4	MW207298	ycf4	0.00234679	0.00802883	0.292295	YCF4	Hypothetical reading frame	Strong Purifying Selection	Not Significant
ON065550	ycf4	ON065548	ycf4	0.00234679	0.00802883	0.292295	YCF4	Hypothetical reading frame	Strong Purifying Selection	Not Significant
ON065550	ycf4	MW722946	ycf4	0.00234679	0.00802883	0.292295	YCF4	Hypothetical reading frame	Strong Purifying Selection	Not Significant
ON065548	ycf4	MK250977	ycf4	0.00234679	0.00802883	0.292295	YCF4	Hypothetical reading frame	Strong Purifying Selection	Not Significant
ON065548	ycf4	MW207298	ycf4	0.00234679	0.00802883	0.292295	YCF4	Hypothetical reading frame	Strong Purifying Selection	Not Significant
MK250977	ycf4	MW722946	ycf4	0.00234679	0.00802883	0.292295	YCF4	Hypothetical reading frame	Strong Purifying Selection	Not Significant
MW722946	ycf4	MW207298	ycf4	0.00234679	0.00802883	0.292295	YCF4	Hypothetical reading frame	Strong Purifying Selection	Not Significant
OM773617	ycf4	KR259987	ycf4	0.00225957	0.0077457	0.29172	YCF4	Hypothetical reading frame	Strong Purifying Selection	Not Significant
OM773617	ycf4	MT880608	ycf4	0.00225957	0.0077457	0.29172	YCF4	Hypothetical reading frame	Strong Purifying Selection	Not Significant
OM773616	ycf4	KR259987	ycf4	0.00225957	0.0077457	0.29172	YCF4	Hypothetical reading frame	Strong Purifying Selection	Not Significant
OM773616	ycf4	MT880608	ycf4	0.00225957	0.0077457	0.29172	YCF4	Hypothetical reading frame	Strong Purifying Selection	Not Significant
PV928964	ycf4	OM773617	ycf4	0.00234489	0.00805116	0.291249	YCF4	Hypothetical reading frame	Strong Purifying Selection	Not Significant
PV928964	ycf4	OM773616	ycf4	0.00234489	0.00805116	0.291249	YCF4	Hypothetical reading frame	Strong Purifying Selection	Not Significant
PV928964	ycf4	ON065549	ycf4	0.00234489	0.00805116	0.291249	YCF4	Hypothetical reading frame	Strong Purifying Selection	Not Significant
PV928963	ycf4	OM773617	ycf4	0.00234489	0.00805116	0.291249	YCF4	Hypothetical reading frame	Strong Purifying Selection	Not Significant
PV928963	ycf4	OM773616	ycf4	0.00234489	0.00805116	0.291249	YCF4	Hypothetical reading frame	Strong Purifying Selection	Not Significant
PV928963	ycf4	ON065549	ycf4	0.00234489	0.00805116	0.291249	YCF4	Hypothetical reading frame	Strong Purifying Selection	Not Significant
MT106672	ycf4	OM773617	ycf4	0.00234489	0.00805116	0.291249	YCF4	Hypothetical reading frame	Strong Purifying Selection	Not Significant
MT106672	ycf4	OM773616	ycf4	0.00234489	0.00805116	0.291249	YCF4	Hypothetical reading frame	Strong Purifying Selection	Not Significant
MT106672	ycf4	ON065549	ycf4	0.00234489	0.00805116	0.291249	YCF4	Hypothetical reading frame	Strong Purifying Selection	Not Significant
ON065554	ycf4	OM773617	ycf4	0.00234489	0.00805116	0.291249	YCF4	Hypothetical reading frame	Strong Purifying Selection	Not Significant
ON065554	ycf4	OM773616	ycf4	0.00234489	0.00805116	0.291249	YCF4	Hypothetical reading frame	Strong Purifying Selection	Not Significant
ON065554	ycf4	ON065549	ycf4	0.00234489	0.00805116	0.291249	YCF4	Hypothetical reading frame	Strong Purifying Selection	Not Significant
OM773617	ycf4	ON065553	ycf4	0.00234489	0.00805116	0.291249	YCF4	Hypothetical reading frame	Strong Purifying Selection	Not Significant
OM773617	ycf4	ON065551	ycf4	0.00234489	0.00805116	0.291249	YCF4	Hypothetical reading frame	Strong Purifying Selection	Not Significant
OM773617	ycf4	ON065548	ycf4	0.00234489	0.00805116	0.291249	YCF4	Hypothetical reading frame	Strong Purifying Selection	Not Significant
OM773617	ycf4	MW722946	ycf4	0.00234489	0.00805116	0.291249	YCF4	Hypothetical reading frame	Strong Purifying Selection	Not Significant
OM773616	ycf4	ON065553	ycf4	0.00234489	0.00805116	0.291249	YCF4	Hypothetical reading frame	Strong Purifying Selection	Not Significant
OM773616	ycf4	ON065551	ycf4	0.00234489	0.00805116	0.291249	YCF4	Hypothetical reading frame	Strong Purifying Selection	Not Significant
OM773616	ycf4	ON065548	ycf4	0.00234489	0.00805116	0.291249	YCF4	Hypothetical reading frame	Strong Purifying Selection	Not Significant
OM773616	ycf4	MW722946	ycf4	0.00234489	0.00805116	0.291249	YCF4	Hypothetical reading frame	Strong Purifying Selection	Not Significant
KR259987	ycf4	ON065549	ycf4	0.00234489	0.00805116	0.291249	YCF4	Hypothetical reading frame	Strong Purifying Selection	Not Significant
MT880608	ycf4	ON065549	ycf4	0.00234489	0.00805116	0.291249	YCF4	Hypothetical reading frame	Strong Purifying Selection	Not Significant
ON065553	ycf4	ON065549	ycf4	0.00234489	0.00805116	0.291249	YCF4	Hypothetical reading frame	Strong Purifying Selection	Not Significant
ON065551	ycf4	ON065549	ycf4	0.00234489	0.00805116	0.291249	YCF4	Hypothetical reading frame	Strong Purifying Selection	Not Significant
ON065549	ycf4	ON065548	ycf4	0.00234489	0.00805116	0.291249	YCF4	Hypothetical reading frame	Strong Purifying Selection	Not Significant
ON065549	ycf4	MW722946	ycf4	0.00234489	0.00805116	0.291249	YCF4	Hypothetical reading frame	Strong Purifying Selection	Not Significant
KJ865401	ycf4	MZ929414	ycf4	0.00470051	0.0161496	0.29106	YCF4	Hypothetical reading frame	Strong Purifying Selection	Not Significant
ON872191	ycf4	MZ929414	ycf4	0.00469861	0.0161722	0.290536	YCF4	Hypothetical reading frame	Strong Purifying Selection	Not Significant
ON872193	ycf3	MZ929414	ycf3	0.00205398	0.00710194	0.289215	YCF3	Hypothetical reading frame	Strong Purifying Selection	Not Significant
KJ865401	ycf3	MZ929414	ycf3	0.00204194	0.00709544	0.287782	YCF3	Hypothetical reading frame	Strong Purifying Selection	Not Significant
KJ865401	ycf1	PV928963	ycf1	0.00277101	0.00963981	0.287455	YCF1	Hypothetical reading frame	Strong Purifying Selection	Not Significant
KJ865401	ycf1	ON641345	ycf1	0.00277101	0.00963981	0.287455	YCF1	Hypothetical reading frame	Strong Purifying Selection	Not Significant
KJ865401	ycf1	KR259987	ycf1	0.00277101	0.00963981	0.287455	YCF1	Hypothetical reading frame	Strong Purifying Selection	Not Significant
KJ865401	ycf1	ON065553	ycf1	0.00277101	0.00963981	0.287455	YCF1	Hypothetical reading frame	Strong Purifying Selection	Not Significant
KJ865401	ycf1	ON065551	ycf1	0.00277101	0.00963981	0.287455	YCF1	Hypothetical reading frame	Strong Purifying Selection	Not Significant
KJ865401	ycf1	ON065548	ycf1	0.00277101	0.00963981	0.287455	YCF1	Hypothetical reading frame	Strong Purifying Selection	Not Significant
KJ865401	ycf1	MW722946	ycf1	0.00277101	0.00963981	0.287455	YCF1	Hypothetical reading frame	Strong Purifying Selection	Not Significant
PV928963	ycf1	PQ149287	ycf1	0.00277101	0.00963981	0.287455	YCF1	Hypothetical reading frame	Strong Purifying Selection	Not Significant
ON641345	ycf1	PQ149287	ycf1	0.00277101	0.00963981	0.287455	YCF1	Hypothetical reading frame	Strong Purifying Selection	Not Significant
KR259987	ycf1	PQ149287	ycf1	0.00277101	0.00963981	0.287455	YCF1	Hypothetical reading frame	Strong Purifying Selection	Not Significant
ON065553	ycf1	PQ149287	ycf1	0.00277101	0.00963981	0.287455	YCF1	Hypothetical reading frame	Strong Purifying Selection	Not Significant
ON065551	ycf1	PQ149287	ycf1	0.00277101	0.00963981	0.287455	YCF1	Hypothetical reading frame	Strong Purifying Selection	Not Significant
ON065548	ycf1	PQ149287	ycf1	0.00277101	0.00963981	0.287455	YCF1	Hypothetical reading frame	Strong Purifying Selection	Not Significant
PQ149287	ycf1	MW722946	ycf1	0.00277101	0.00963981	0.287455	YCF1	Hypothetical reading frame	Strong Purifying Selection	Not Significant
ON872190	ycf3	ON872192	ycf3	0.00204747	0.00712968	0.287176	YCF3	Hypothetical reading frame	Strong Purifying Selection	Not Significant
ON872191	ycf3	ON872193	ycf3	0.00136121	0.00475003	0.286569	YCF3	Hypothetical reading frame	Strong Purifying Selection	Not Significant
MT880606	ycf3	MZ929414	ycf3	0.00203646	0.00711149	0.286362	YCF3	Hypothetical reading frame	Strong Purifying Selection	Not Significant
ON872190	ycf3	PV928963	ycf3	0.00203617	0.00711507	0.286177	YCF3	Hypothetical reading frame	Strong Purifying Selection	Not Significant
ON872190	ycf3	KR259987	ycf3	0.00203617	0.00711507	0.286177	YCF3	Hypothetical reading frame	Strong Purifying Selection	Not Significant
ON872190	ycf3	ON065553	ycf3	0.00203617	0.00711507	0.286177	YCF3	Hypothetical reading frame	Strong Purifying Selection	Not Significant
ON872190	ycf3	ON065551	ycf3	0.00203617	0.00711507	0.286177	YCF3	Hypothetical reading frame	Strong Purifying Selection	Not Significant
ON872190	ycf3	ON065548	ycf3	0.00203617	0.00711507	0.286177	YCF3	Hypothetical reading frame	Strong Purifying Selection	Not Significant
ON872190	ycf3	MT880606	ycf3	0.00203617	0.00711507	0.286177	YCF3	Hypothetical reading frame	Strong Purifying Selection	Not Significant
ON872190	ycf3	MW722946	ycf3	0.00203617	0.00711507	0.286177	YCF3	Hypothetical reading frame	Strong Purifying Selection	Not Significant
PV928964	ycf2	MT880606	ycf2	3.73681e-4	0.00134393	0.278051	YCF2	Hypothetical reading frame	Strong Purifying Selection	Not Significant
ON065554	ycf2	MT880606	ycf2	3.73681e-4	0.00134393	0.278051	YCF2	Hypothetical reading frame	Strong Purifying Selection	Not Significant
ON872190	ycf2	ON872193	ycf2	1.87702e-4	6.75182e-4	0.278003	YCF2	Hypothetical reading frame	Strong Purifying Selection	Not Significant
ON872190	ycf2	ON872192	ycf2	1.87702e-4	6.75182e-4	0.278003	YCF2	Hypothetical reading frame	Strong Purifying Selection	Not Significant
ON872190	ycf2	ON872196	ycf2	1.87702e-4	6.75182e-4	0.278003	YCF2	Hypothetical reading frame	Strong Purifying Selection	Not Significant
ON872190	ycf2	ON872195	ycf2	1.87702e-4	6.75182e-4	0.278003	YCF2	Hypothetical reading frame	Strong Purifying Selection	Not Significant
ON872190	ycf2	MZ324823	ycf2	1.87702e-4	6.75182e-4	0.278003	YCF2	Hypothetical reading frame	Strong Purifying Selection	Not Significant
ON872190	ycf2	ON065552	ycf2	1.87702e-4	6.75182e-4	0.278003	YCF2	Hypothetical reading frame	Strong Purifying Selection	Not Significant
LC218435	ycf2	MK250977	ycf2	1.86792e-4	6.71992e-4	0.277967	YCF2	Hypothetical reading frame	Strong Purifying Selection	Not Significant
PV928963	ycf2	MK250977	ycf2	1.86792e-4	6.71992e-4	0.277967	YCF2	Hypothetical reading frame	Strong Purifying Selection	Not Significant
ON641345	ycf2	MK250977	ycf2	1.86792e-4	6.71992e-4	0.277967	YCF2	Hypothetical reading frame	Strong Purifying Selection	Not Significant
MT106672	ycf2	MK250977	ycf2	1.86792e-4	6.71992e-4	0.277967	YCF2	Hypothetical reading frame	Strong Purifying Selection	Not Significant
KR259987	ycf2	MK250977	ycf2	1.86792e-4	6.71992e-4	0.277967	YCF2	Hypothetical reading frame	Strong Purifying Selection	Not Significant
MT880608	ycf2	MK250977	ycf2	1.86792e-4	6.71992e-4	0.277967	YCF2	Hypothetical reading frame	Strong Purifying Selection	Not Significant
LC794892	ycf2	MK250977	ycf2	1.86792e-4	6.71992e-4	0.277967	YCF2	Hypothetical reading frame	Strong Purifying Selection	Not Significant
ON065553	ycf2	MK250977	ycf2	1.86792e-4	6.71992e-4	0.277967	YCF2	Hypothetical reading frame	Strong Purifying Selection	Not Significant
ON065551	ycf2	MK250977	ycf2	1.86792e-4	6.71992e-4	0.277967	YCF2	Hypothetical reading frame	Strong Purifying Selection	Not Significant
ON065548	ycf2	MK250977	ycf2	1.86792e-4	6.71992e-4	0.277967	YCF2	Hypothetical reading frame	Strong Purifying Selection	Not Significant
MK250977	ycf2	MW722946	ycf2	1.86792e-4	6.71992e-4	0.277967	YCF2	Hypothetical reading frame	Strong Purifying Selection	Not Significant
ON872193	ycf2	MZ929414	ycf2	1.87862e-4	6.7586e-4	0.277959	YCF2	Hypothetical reading frame	Strong Purifying Selection	Not Significant
ON872192	ycf2	MZ929414	ycf2	1.87862e-4	6.7586e-4	0.277959	YCF2	Hypothetical reading frame	Strong Purifying Selection	Not Significant
ON872196	ycf2	MZ929414	ycf2	1.87862e-4	6.7586e-4	0.277959	YCF2	Hypothetical reading frame	Strong Purifying Selection	Not Significant
ON872195	ycf2	MZ929414	ycf2	1.87862e-4	6.7586e-4	0.277959	YCF2	Hypothetical reading frame	Strong Purifying Selection	Not Significant
MZ324823	ycf2	MZ929414	ycf2	1.87862e-4	6.7586e-4	0.277959	YCF2	Hypothetical reading frame	Strong Purifying Selection	Not Significant
ON065552	ycf2	MZ929414	ycf2	1.87862e-4	6.7586e-4	0.277959	YCF2	Hypothetical reading frame	Strong Purifying Selection	Not Significant
ON872190	ycf2	ON065547	ycf2	1.87444e-4	6.74428e-4	0.27793	YCF2	Hypothetical reading frame	Strong Purifying Selection	Not Significant
ON872190	ycf2	ON065550	ycf2	1.87444e-4	6.74428e-4	0.27793	YCF2	Hypothetical reading frame	Strong Purifying Selection	Not Significant
LC218435	ycf2	ON872190	ycf2	1.87361e-4	6.74142e-4	0.277925	YCF2	Hypothetical reading frame	Strong Purifying Selection	Not Significant
ON872190	ycf2	PV928963	ycf2	1.87361e-4	6.74142e-4	0.277925	YCF2	Hypothetical reading frame	Strong Purifying Selection	Not Significant
ON872190	ycf2	ON641345	ycf2	1.87361e-4	6.74142e-4	0.277925	YCF2	Hypothetical reading frame	Strong Purifying Selection	Not Significant
ON872190	ycf2	MT106672	ycf2	1.87361e-4	6.74142e-4	0.277925	YCF2	Hypothetical reading frame	Strong Purifying Selection	Not Significant
ON872190	ycf2	KR259987	ycf2	1.87361e-4	6.74142e-4	0.277925	YCF2	Hypothetical reading frame	Strong Purifying Selection	Not Significant
ON872190	ycf2	MT880608	ycf2	1.87361e-4	6.74142e-4	0.277925	YCF2	Hypothetical reading frame	Strong Purifying Selection	Not Significant
ON872190	ycf2	LC794892	ycf2	1.87361e-4	6.74142e-4	0.277925	YCF2	Hypothetical reading frame	Strong Purifying Selection	Not Significant
ON872190	ycf2	ON065553	ycf2	1.87361e-4	6.74142e-4	0.277925	YCF2	Hypothetical reading frame	Strong Purifying Selection	Not Significant
ON872190	ycf2	ON065551	ycf2	1.87361e-4	6.74142e-4	0.277925	YCF2	Hypothetical reading frame	Strong Purifying Selection	Not Significant
ON872190	ycf2	ON065548	ycf2	1.87361e-4	6.74142e-4	0.277925	YCF2	Hypothetical reading frame	Strong Purifying Selection	Not Significant
ON872190	ycf2	MW722946	ycf2	1.87361e-4	6.74142e-4	0.277925	YCF2	Hypothetical reading frame	Strong Purifying Selection	Not Significant
ON597621	ycf2	MT880606	ycf2	3.73635e-4	0.00134452	0.277895	YCF2	Hypothetical reading frame	Strong Purifying Selection	Not Significant
KJ865401	ycf2	MT880606	ycf2	3.73635e-4	0.00134452	0.277895	YCF2	Hypothetical reading frame	Strong Purifying Selection	Not Significant
MT880606	ycf2	PQ149287	ycf2	3.73635e-4	0.00134452	0.277895	YCF2	Hypothetical reading frame	Strong Purifying Selection	Not Significant
ON065547	ycf2	MZ929414	ycf2	1.87603e-4	6.75104e-4	0.277887	YCF2	Hypothetical reading frame	Strong Purifying Selection	Not Significant
ON065550	ycf2	MZ929414	ycf2	1.87603e-4	6.75104e-4	0.277887	YCF2	Hypothetical reading frame	Strong Purifying Selection	Not Significant
LC218435	ycf2	MZ929414	ycf2	1.87519e-4	6.74817e-4	0.277882	YCF2	Hypothetical reading frame	Strong Purifying Selection	Not Significant
PV928963	ycf2	MZ929414	ycf2	1.87519e-4	6.74817e-4	0.277882	YCF2	Hypothetical reading frame	Strong Purifying Selection	Not Significant
ON641345	ycf2	MZ929414	ycf2	1.87519e-4	6.74817e-4	0.277882	YCF2	Hypothetical reading frame	Strong Purifying Selection	Not Significant
MT106672	ycf2	MZ929414	ycf2	1.87519e-4	6.74817e-4	0.277882	YCF2	Hypothetical reading frame	Strong Purifying Selection	Not Significant
KR259987	ycf2	MZ929414	ycf2	1.87519e-4	6.74817e-4	0.277882	YCF2	Hypothetical reading frame	Strong Purifying Selection	Not Significant
MT880608	ycf2	MZ929414	ycf2	1.87519e-4	6.74817e-4	0.277882	YCF2	Hypothetical reading frame	Strong Purifying Selection	Not Significant
LC794892	ycf2	MZ929414	ycf2	1.87519e-4	6.74817e-4	0.277882	YCF2	Hypothetical reading frame	Strong Purifying Selection	Not Significant
ON065553	ycf2	MZ929414	ycf2	1.87519e-4	6.74817e-4	0.277882	YCF2	Hypothetical reading frame	Strong Purifying Selection	Not Significant
ON065551	ycf2	MZ929414	ycf2	1.87519e-4	6.74817e-4	0.277882	YCF2	Hypothetical reading frame	Strong Purifying Selection	Not Significant
ON065548	ycf2	MZ929414	ycf2	1.87519e-4	6.74817e-4	0.277882	YCF2	Hypothetical reading frame	Strong Purifying Selection	Not Significant
MZ929414	ycf2	MW722946	ycf2	1.87519e-4	6.74817e-4	0.277882	YCF2	Hypothetical reading frame	Strong Purifying Selection	Not Significant
ON872190	ycf2	OM773617	ycf2	1.87647e-4	6.75898e-4	0.277626	YCF2	Hypothetical reading frame	Strong Purifying Selection	Not Significant
OM773617	ycf2	MT880606	ycf2	3.74202e-4	0.00134805	0.277589	YCF2	Hypothetical reading frame	Strong Purifying Selection	Not Significant
OM773617	ycf2	MZ929414	ycf2	1.87806e-4	6.76577e-4	0.277583	YCF2	Hypothetical reading frame	Strong Purifying Selection	Not Significant
MW207297	ycf2	MK250977	ycf2	1.86152e-4	6.70821e-4	0.277499	YCF2	Hypothetical reading frame	Strong Purifying Selection	Not Significant
ON872193	ycf1	ON872196	ycf1	2.30636e-4	8.69689e-4	0.265194	YCF1	Hypothetical reading frame	Strong Purifying Selection	Not Significant
ON872193	ycf1	ON872195	ycf1	2.30636e-4	8.69689e-4	0.265194	YCF1	Hypothetical reading frame	Strong Purifying Selection	Not Significant
ON872193	ycf1	MZ324823	ycf1	2.30636e-4	8.69689e-4	0.265194	YCF1	Hypothetical reading frame	Strong Purifying Selection	Not Significant
ON872193	ycf1	MW207298	ycf1	2.30636e-4	8.69689e-4	0.265194	YCF1	Hypothetical reading frame	Strong Purifying Selection	Not Significant
LC218435	ycf1	ON872193	ycf1	4.61288e-4	0.00174118	0.264928	YCF1	Hypothetical reading frame	Strong Purifying Selection	Not Significant
LC218435	ycf1	ON872196	ycf1	6.92033e-4	0.00261337	0.264805	YCF1	Hypothetical reading frame	Strong Purifying Selection	Not Significant
LC218435	ycf1	ON872195	ycf1	6.92033e-4	0.00261337	0.264805	YCF1	Hypothetical reading frame	Strong Purifying Selection	Not Significant
LC218435	ycf1	MZ324823	ycf1	6.92033e-4	0.00261337	0.264805	YCF1	Hypothetical reading frame	Strong Purifying Selection	Not Significant
LC218435	ycf1	MW207298	ycf1	6.92033e-4	0.00261337	0.264805	YCF1	Hypothetical reading frame	Strong Purifying Selection	Not Significant
ON872196	ycf3	MZ929414	ycf3	0.00205166	0.00952163	0.215474	YCF3	Hypothetical reading frame	Strong Purifying Selection	Not Significant
ON872195	ycf3	MZ929414	ycf3	0.00205166	0.00952163	0.215474	YCF3	Hypothetical reading frame	Strong Purifying Selection	Not Significant
MZ324823	ycf3	MZ929414	ycf3	0.00205166	0.00952163	0.215474	YCF3	Hypothetical reading frame	Strong Purifying Selection	Not Significant
MZ929414	ycf3	MW207298	ycf3	0.00205166	0.00952163	0.215474	YCF3	Hypothetical reading frame	Strong Purifying Selection	Not Significant
LC218435	ycf3	ON872190	ycf3	0.00135712	0.00710986	0.190878	YCF3	Hypothetical reading frame	Strong Purifying Selection	Not Significant
ON872190	ycf3	OM773616	ycf3	0.00135712	0.00710986	0.190878	YCF3	Hypothetical reading frame	Strong Purifying Selection	Not Significant
ON872190	ycf3	ON065549	ycf3	0.00135712	0.00710986	0.190878	YCF3	Hypothetical reading frame	Strong Purifying Selection	Not Significant
MT880606	ycf2	MK250977	ycf2	3.72538e-4	0.00201465	0.184915	YCF2	Hypothetical reading frame	Strong Purifying Selection	Not Significant
LC218435	ycf2	MT880606	ycf2	1.86805e-4	0.00134424	0.138967	YCF2	Hypothetical reading frame	Strong Purifying Selection	Not Significant
PV928963	ycf2	MT880606	ycf2	1.86805e-4	0.00134424	0.138967	YCF2	Hypothetical reading frame	Strong Purifying Selection	Not Significant
ON641345	ycf2	MT880606	ycf2	1.86805e-4	0.00134424	0.138967	YCF2	Hypothetical reading frame	Strong Purifying Selection	Not Significant
MT106672	ycf2	MT880606	ycf2	1.86805e-4	0.00134424	0.138967	YCF2	Hypothetical reading frame	Strong Purifying Selection	Not Significant
KR259987	ycf2	MT880606	ycf2	1.86805e-4	0.00134424	0.138967	YCF2	Hypothetical reading frame	Strong Purifying Selection	Not Significant
MT880608	ycf2	MT880606	ycf2	1.86805e-4	0.00134424	0.138967	YCF2	Hypothetical reading frame	Strong Purifying Selection	Not Significant
LC794892	ycf2	MT880606	ycf2	1.86805e-4	0.00134424	0.138967	YCF2	Hypothetical reading frame	Strong Purifying Selection	Not Significant
ON065553	ycf2	MT880606	ycf2	1.86805e-4	0.00134424	0.138967	YCF2	Hypothetical reading frame	Strong Purifying Selection	Not Significant
ON065551	ycf2	MT880606	ycf2	1.86805e-4	0.00134424	0.138967	YCF2	Hypothetical reading frame	Strong Purifying Selection	Not Significant
ON065548	ycf2	MT880606	ycf2	1.86805e-4	0.00134424	0.138967	YCF2	Hypothetical reading frame	Strong Purifying Selection	Not Significant
MT880606	ycf2	MW722946	ycf2	1.86805e-4	0.00134424	0.138967	YCF2	Hypothetical reading frame	Strong Purifying Selection	Not Significant
ON872190	ycf2	MK250977	ycf2	1.8743e-4	0.00134981	0.138857	YCF2	Hypothetical reading frame	Strong Purifying Selection	Not Significant
MK250977	ycf2	MZ929414	ycf2	1.87589e-4	0.00135117	0.138835	YCF2	Hypothetical reading frame	Strong Purifying Selection	Not Significant
MW207297	ycf2	MT880606	ycf2	1.86258e-4	0.00134219	0.138772	YCF2	Hypothetical reading frame	Strong Purifying Selection	Not Significant
ON872190	ycf2	MT880606	ycf2	1.87444e-4	0.00202511	0.0925601	YCF2	Hypothetical reading frame	Strong Purifying Selection	Not Significant
MT880606	ycf2	MZ929414	ycf2	1.87603e-4	0.00202714	0.0925456	YCF2	Hypothetical reading frame	Strong Purifying Selection	Not Significant
OM773617	rpl22	MW207298	rpl22	0.0228031	0.0119865	1.90241	RPL22	Large ribosomal protein	Positive Selection	Highly Significant
OM773616	rpl22	MW207298	rpl22	0.0228031	0.0119865	1.90241	RPL22	Large ribosomal protein	Positive Selection	Highly Significant
ON065549	rpl22	MW207298	rpl22	0.0228031	0.0119865	1.90241	RPL22	Large ribosomal protein	Positive Selection	Highly Significant
PX404588	rpl16	ON065550	rpl16	0.0056569	0.00337067	1.67827	RPL16	Large ribosomal protein	Positive Selection	Highly Significant
ON872191	rpl22	ON872193	rpl22	0.0150091	0.0102192	1.46871	RPL22	Large ribosomal protein	Positive Selection	Moderately Significant
ON872191	rpl22	ON872192	rpl22	0.0146943	0.0100282	1.4653	RPL22	Large ribosomal protein	Positive Selection	Moderately Significant
ON872196	rpl22	OM773617	rpl22	0.0147933	0.0101013	1.46449	RPL22	Large ribosomal protein	Positive Selection	Moderately Significant
ON872196	rpl22	OM773616	rpl22	0.0147933	0.0101013	1.46449	RPL22	Large ribosomal protein	Positive Selection	Moderately Significant
ON872196	rpl22	ON065549	rpl22	0.0147933	0.0101013	1.46449	RPL22	Large ribosomal protein	Positive Selection	Moderately Significant
ON872195	rpl22	OM773617	rpl22	0.0147933	0.0101013	1.46449	RPL22	Large ribosomal protein	Positive Selection	Moderately Significant
ON872195	rpl22	OM773616	rpl22	0.0147933	0.0101013	1.46449	RPL22	Large ribosomal protein	Positive Selection	Moderately Significant
ON872195	rpl22	ON065549	rpl22	0.0147933	0.0101013	1.46449	RPL22	Large ribosomal protein	Positive Selection	Moderately Significant
OM773617	rpl22	MZ324823	rpl22	0.0147933	0.0101013	1.46449	RPL22	Large ribosomal protein	Positive Selection	Moderately Significant
OM773616	rpl22	MZ324823	rpl22	0.0147933	0.0101013	1.46449	RPL22	Large ribosomal protein	Positive Selection	Moderately Significant
MZ324823	rpl22	ON065549	rpl22	0.0147933	0.0101013	1.46449	RPL22	Large ribosomal protein	Positive Selection	Moderately Significant
LC218435	rpl22	OM773617	rpl22	0.0174667	0.0120154	1.45369	RPL22	Large ribosomal protein	Positive Selection	Moderately Significant
LC218435	rpl22	OM773616	rpl22	0.0174667	0.0120154	1.45369	RPL22	Large ribosomal protein	Positive Selection	Moderately Significant
LC218435	rpl22	ON065549	rpl22	0.0174667	0.0120154	1.45369	RPL22	Large ribosomal protein	Positive Selection	Moderately Significant
PV928964	rpl22	OM773617	rpl22	0.0174667	0.0120154	1.45369	RPL22	Large ribosomal protein	Positive Selection	Moderately Significant
PV928964	rpl22	OM773616	rpl22	0.0174667	0.0120154	1.45369	RPL22	Large ribosomal protein	Positive Selection	Moderately Significant
PV928964	rpl22	ON065549	rpl22	0.0174667	0.0120154	1.45369	RPL22	Large ribosomal protein	Positive Selection	Moderately Significant
KJ865401	rpl22	OM773617	rpl22	0.0174667	0.0120154	1.45369	RPL22	Large ribosomal protein	Positive Selection	Moderately Significant
KJ865401	rpl22	OM773616	rpl22	0.0174667	0.0120154	1.45369	RPL22	Large ribosomal protein	Positive Selection	Moderately Significant
KJ865401	rpl22	ON065549	rpl22	0.0174667	0.0120154	1.45369	RPL22	Large ribosomal protein	Positive Selection	Moderately Significant
PV928963	rpl22	OM773617	rpl22	0.0174667	0.0120154	1.45369	RPL22	Large ribosomal protein	Positive Selection	Moderately Significant
PV928963	rpl22	OM773616	rpl22	0.0174667	0.0120154	1.45369	RPL22	Large ribosomal protein	Positive Selection	Moderately Significant
PV928963	rpl22	ON065549	rpl22	0.0174667	0.0120154	1.45369	RPL22	Large ribosomal protein	Positive Selection	Moderately Significant
ON641345	rpl22	OM773617	rpl22	0.0174667	0.0120154	1.45369	RPL22	Large ribosomal protein	Positive Selection	Moderately Significant
ON641345	rpl22	OM773616	rpl22	0.0174667	0.0120154	1.45369	RPL22	Large ribosomal protein	Positive Selection	Moderately Significant
ON641345	rpl22	ON065549	rpl22	0.0174667	0.0120154	1.45369	RPL22	Large ribosomal protein	Positive Selection	Moderately Significant
MT106672	rpl22	OM773617	rpl22	0.0174667	0.0120154	1.45369	RPL22	Large ribosomal protein	Positive Selection	Moderately Significant
MT106672	rpl22	OM773616	rpl22	0.0174667	0.0120154	1.45369	RPL22	Large ribosomal protein	Positive Selection	Moderately Significant
MT106672	rpl22	ON065549	rpl22	0.0174667	0.0120154	1.45369	RPL22	Large ribosomal protein	Positive Selection	Moderately Significant
ON065554	rpl22	OM773617	rpl22	0.0174667	0.0120154	1.45369	RPL22	Large ribosomal protein	Positive Selection	Moderately Significant
ON065554	rpl22	OM773616	rpl22	0.0174667	0.0120154	1.45369	RPL22	Large ribosomal protein	Positive Selection	Moderately Significant
ON065554	rpl22	ON065549	rpl22	0.0174667	0.0120154	1.45369	RPL22	Large ribosomal protein	Positive Selection	Moderately Significant
OM773617	rpl22	KR259987	rpl22	0.0174667	0.0120154	1.45369	RPL22	Large ribosomal protein	Positive Selection	Moderately Significant
OM773617	rpl22	MT880608	rpl22	0.0174667	0.0120154	1.45369	RPL22	Large ribosomal protein	Positive Selection	Moderately Significant
OM773617	rpl22	LC794892	rpl22	0.0174667	0.0120154	1.45369	RPL22	Large ribosomal protein	Positive Selection	Moderately Significant
OM773617	rpl22	ON065553	rpl22	0.0174667	0.0120154	1.45369	RPL22	Large ribosomal protein	Positive Selection	Moderately Significant
OM773617	rpl22	ON065551	rpl22	0.0174667	0.0120154	1.45369	RPL22	Large ribosomal protein	Positive Selection	Moderately Significant
OM773617	rpl22	ON065548	rpl22	0.0174667	0.0120154	1.45369	RPL22	Large ribosomal protein	Positive Selection	Moderately Significant
OM773617	rpl22	MW722946	rpl22	0.0174667	0.0120154	1.45369	RPL22	Large ribosomal protein	Positive Selection	Moderately Significant
OM773616	rpl22	KR259987	rpl22	0.0174667	0.0120154	1.45369	RPL22	Large ribosomal protein	Positive Selection	Moderately Significant
OM773616	rpl22	MT880608	rpl22	0.0174667	0.0120154	1.45369	RPL22	Large ribosomal protein	Positive Selection	Moderately Significant
OM773616	rpl22	LC794892	rpl22	0.0174667	0.0120154	1.45369	RPL22	Large ribosomal protein	Positive Selection	Moderately Significant
OM773616	rpl22	ON065553	rpl22	0.0174667	0.0120154	1.45369	RPL22	Large ribosomal protein	Positive Selection	Moderately Significant
OM773616	rpl22	ON065551	rpl22	0.0174667	0.0120154	1.45369	RPL22	Large ribosomal protein	Positive Selection	Moderately Significant
OM773616	rpl22	ON065548	rpl22	0.0174667	0.0120154	1.45369	RPL22	Large ribosomal protein	Positive Selection	Moderately Significant
OM773616	rpl22	MW722946	rpl22	0.0174667	0.0120154	1.45369	RPL22	Large ribosomal protein	Positive Selection	Moderately Significant
KR259987	rpl22	ON065549	rpl22	0.0174667	0.0120154	1.45369	RPL22	Large ribosomal protein	Positive Selection	Moderately Significant
MT880608	rpl22	ON065549	rpl22	0.0174667	0.0120154	1.45369	RPL22	Large ribosomal protein	Positive Selection	Moderately Significant
LC794892	rpl22	ON065549	rpl22	0.0174667	0.0120154	1.45369	RPL22	Large ribosomal protein	Positive Selection	Moderately Significant
ON065553	rpl22	ON065549	rpl22	0.0174667	0.0120154	1.45369	RPL22	Large ribosomal protein	Positive Selection	Moderately Significant
ON065551	rpl22	ON065549	rpl22	0.0174667	0.0120154	1.45369	RPL22	Large ribosomal protein	Positive Selection	Moderately Significant
ON065549	rpl22	ON065548	rpl22	0.0174667	0.0120154	1.45369	RPL22	Large ribosomal protein	Positive Selection	Moderately Significant
ON065549	rpl22	MW722946	rpl22	0.0174667	0.0120154	1.45369	RPL22	Large ribosomal protein	Positive Selection	Moderately Significant
OM773617	rpl22	ON065547	rpl22	0.0133504	0.00930515	1.43473	RPL22	Large ribosomal protein	Positive Selection	Moderately Significant
OM773616	rpl22	ON065547	rpl22	0.0133504	0.00930515	1.43473	RPL22	Large ribosomal protein	Positive Selection	Moderately Significant
ON065547	rpl22	ON065549	rpl22	0.0133504	0.00930515	1.43473	RPL22	Large ribosomal protein	Positive Selection	Moderately Significant
PX404588	rpl22	ON872196	rpl22	0.0192943	0.0151888	1.2703	RPL22	Large ribosomal protein	Positive Selection	Moderately Significant
PX404588	rpl22	ON872195	rpl22	0.0192943	0.0151888	1.2703	RPL22	Large ribosomal protein	Positive Selection	Moderately Significant
PX404588	rpl22	MZ324823	rpl22	0.0192943	0.0151888	1.2703	RPL22	Large ribosomal protein	Positive Selection	Moderately Significant
ON597621	rpl22	ON065547	rpl22	0.0331969	0.0263956	1.25767	RPL22	Large ribosomal protein	Positive Selection	Moderately Significant
ON065547	rpl22	PQ149287	rpl22	0.0331969	0.0263956	1.25767	RPL22	Large ribosomal protein	Positive Selection	Moderately Significant
OM773617	rpl22	MT880606	rpl22	0.0106662	0.0092901	1.14812	RPL22	Large ribosomal protein	Positive Selection	Marginally Significant
OM773616	rpl22	MT880606	rpl22	0.0106662	0.0092901	1.14812	RPL22	Large ribosomal protein	Positive Selection	Marginally Significant
ON065549	rpl22	MT880606	rpl22	0.0106662	0.0092901	1.14812	RPL22	Large ribosomal protein	Positive Selection	Marginally Significant
ON872196	rpl16	ON065547	rpl16	0.00379617	0.00331158	1.14633	RPL16	Large ribosomal protein	Positive Selection	Marginally Significant
ON872195	rpl16	ON065547	rpl16	0.00379617	0.00331158	1.14633	RPL16	Large ribosomal protein	Positive Selection	Marginally Significant
MZ324823	rpl16	ON065547	rpl16	0.00379617	0.00331158	1.14633	RPL16	Large ribosomal protein	Positive Selection	Marginally Significant
OM773617	rpl16	ON065547	rpl16	0.00372245	0.0032776	1.13572	RPL16	Large ribosomal protein	Positive Selection	Marginally Significant
OM773616	rpl16	ON065547	rpl16	0.00372245	0.0032776	1.13572	RPL16	Large ribosomal protein	Positive Selection	Marginally Significant
ON065547	rpl16	ON065549	rpl16	0.00372245	0.0032776	1.13572	RPL16	Large ribosomal protein	Positive Selection	Marginally Significant
ON872191	rpl22	MT880606	rpl22	0.0102517	0.00905139	1.13261	RPL22	Large ribosomal protein	Positive Selection	Marginally Significant
ON872196	rpl16	MT880608	rpl16	0.00375536	0.00333868	1.1248	RPL16	Large ribosomal protein	Positive Selection	Marginally Significant
ON872195	rpl16	MT880608	rpl16	0.00375536	0.00333868	1.1248	RPL16	Large ribosomal protein	Positive Selection	Marginally Significant
MZ324823	rpl16	MT880608	rpl16	0.00375536	0.00333868	1.1248	RPL16	Large ribosomal protein	Positive Selection	Marginally Significant
ON597621	rpl22	ON872193	rpl22	0.0281249	0.0259747	1.08278	RPL22	Large ribosomal protein	Positive Selection	Marginally Significant
ON872193	rpl22	PQ149287	rpl22	0.0281249	0.0259747	1.08278	RPL22	Large ribosomal protein	Positive Selection	Marginally Significant
ON597621	rpl22	ON872192	rpl22	0.0280178	0.0263154	1.06469	RPL22	Large ribosomal protein	Positive Selection	Marginally Significant
ON597621	rpl22	ON872196	rpl22	0.0280178	0.0263154	1.06469	RPL22	Large ribosomal protein	Positive Selection	Marginally Significant
ON597621	rpl22	ON872195	rpl22	0.0280178	0.0263154	1.06469	RPL22	Large ribosomal protein	Positive Selection	Marginally Significant
ON597621	rpl22	MZ324823	rpl22	0.0280178	0.0263154	1.06469	RPL22	Large ribosomal protein	Positive Selection	Marginally Significant
ON597621	rpl22	ON065552	rpl22	0.0280178	0.0263154	1.06469	RPL22	Large ribosomal protein	Positive Selection	Marginally Significant
ON597621	rpl22	ON065550	rpl22	0.0280178	0.0263154	1.06469	RPL22	Large ribosomal protein	Positive Selection	Marginally Significant
ON597621	rpl22	MT880606	rpl22	0.0280178	0.0263154	1.06469	RPL22	Large ribosomal protein	Positive Selection	Marginally Significant
ON872192	rpl22	PQ149287	rpl22	0.0280178	0.0263154	1.06469	RPL22	Large ribosomal protein	Positive Selection	Marginally Significant
ON872196	rpl22	PQ149287	rpl22	0.0280178	0.0263154	1.06469	RPL22	Large ribosomal protein	Positive Selection	Marginally Significant
ON872195	rpl22	PQ149287	rpl22	0.0280178	0.0263154	1.06469	RPL22	Large ribosomal protein	Positive Selection	Marginally Significant
MZ324823	rpl22	PQ149287	rpl22	0.0280178	0.0263154	1.06469	RPL22	Large ribosomal protein	Positive Selection	Marginally Significant
ON065552	rpl22	PQ149287	rpl22	0.0280178	0.0263154	1.06469	RPL22	Large ribosomal protein	Positive Selection	Marginally Significant
ON065550	rpl22	PQ149287	rpl22	0.0280178	0.0263154	1.06469	RPL22	Large ribosomal protein	Positive Selection	Marginally Significant
MT880606	rpl22	PQ149287	rpl22	0.0280178	0.0263154	1.06469	RPL22	Large ribosomal protein	Positive Selection	Marginally Significant
ON872190	rpl22	ON065547	rpl22	0.0217541	0.0210101	1.03541	RPL22	Large ribosomal protein	Positive Selection	Marginally Significant
ON597621	rpl22	OM773617	rpl22	0.0474931	0.0472847	1.00441	RPL22	Large ribosomal protein	Positive Selection	Marginally Significant
ON597621	rpl22	OM773616	rpl22	0.0474931	0.0472847	1.00441	RPL22	Large ribosomal protein	Positive Selection	Marginally Significant
ON597621	rpl22	ON065549	rpl22	0.0474931	0.0472847	1.00441	RPL22	Large ribosomal protein	Positive Selection	Marginally Significant
OM773617	rpl22	PQ149287	rpl22	0.0474931	0.0472847	1.00441	RPL22	Large ribosomal protein	Positive Selection	Marginally Significant
OM773616	rpl22	PQ149287	rpl22	0.0474931	0.0472847	1.00441	RPL22	Large ribosomal protein	Positive Selection	Marginally Significant
ON065549	rpl22	PQ149287	rpl22	0.0474931	0.0472847	1.00441	RPL22	Large ribosomal protein	Positive Selection	Marginally Significant
LC218435	rpl20	ON065552	rpl20	0.00563319	0.00599619	0.939462	RPL20	Large ribosomal protein	Relaxed Purifying Selection	Not Significant
OM773617	rpl20	ON065552	rpl20	0.0112778	0.0121481	0.928357	RPL20	Large ribosomal protein	Relaxed Purifying Selection	Not Significant
OM773616	rpl20	ON065552	rpl20	0.0112778	0.0121481	0.928357	RPL20	Large ribosomal protein	Relaxed Purifying Selection	Not Significant
ON065552	rpl20	ON065549	rpl20	0.0112778	0.0121481	0.928357	RPL20	Large ribosomal protein	Relaxed Purifying Selection	Not Significant
ON872190	rpl22	ON872196	rpl22	0.0186175	0.0209718	0.887737	RPL22	Large ribosomal protein	Relaxed Purifying Selection	Not Significant
ON872190	rpl22	ON872195	rpl22	0.0186175	0.0209718	0.887737	RPL22	Large ribosomal protein	Relaxed Purifying Selection	Not Significant
ON872190	rpl22	MZ324823	rpl22	0.0186175	0.0209718	0.887737	RPL22	Large ribosomal protein	Relaxed Purifying Selection	Not Significant
ON872190	rpl22	ON065552	rpl22	0.0186175	0.0209718	0.887737	RPL22	Large ribosomal protein	Relaxed Purifying Selection	Not Significant
ON872190	rpl22	ON065550	rpl22	0.0186175	0.0209718	0.887737	RPL22	Large ribosomal protein	Relaxed Purifying Selection	Not Significant
ON872192	rpl16	MZ929414	rpl16	0.00579672	0.0065878	0.879917	RPL16	Large ribosomal protein	Relaxed Purifying Selection	Not Significant
ON872193	rpl22	ON065547	rpl22	0.00896934	0.0102192	0.877697	RPL22	Large ribosomal protein	Relaxed Purifying Selection	Not Significant
ON872196	rpl22	ON065547	rpl22	0.00876958	0.010077	0.870259	RPL22	Large ribosomal protein	Relaxed Purifying Selection	Not Significant
ON872195	rpl22	ON065547	rpl22	0.00876958	0.010077	0.870259	RPL22	Large ribosomal protein	Relaxed Purifying Selection	Not Significant
MZ324823	rpl22	ON065547	rpl22	0.00876958	0.010077	0.870259	RPL22	Large ribosomal protein	Relaxed Purifying Selection	Not Significant
LC218435	rpl16	ON065547	rpl16	0.00285048	0.0033236	0.85765	RPL16	Large ribosomal protein	Relaxed Purifying Selection	Not Significant
ON065552	rpl16	ON065547	rpl16	0.00285048	0.0033236	0.85765	RPL16	Large ribosomal protein	Relaxed Purifying Selection	Not Significant
OM773617	rpl22	ON065552	rpl22	0.0079304	0.00925606	0.856779	RPL22	Large ribosomal protein	Relaxed Purifying Selection	Not Significant
OM773616	rpl22	ON065552	rpl22	0.0079304	0.00925606	0.856779	RPL22	Large ribosomal protein	Relaxed Purifying Selection	Not Significant
ON065552	rpl22	ON065549	rpl22	0.0079304	0.00925606	0.856779	RPL22	Large ribosomal protein	Relaxed Purifying Selection	Not Significant
OM773617	rpl22	ON065550	rpl22	0.00797798	0.00932025	0.855983	RPL22	Large ribosomal protein	Relaxed Purifying Selection	Not Significant
OM773616	rpl22	ON065550	rpl22	0.00797798	0.00932025	0.855983	RPL22	Large ribosomal protein	Relaxed Purifying Selection	Not Significant
ON065550	rpl22	ON065549	rpl22	0.00797798	0.00932025	0.855983	RPL22	Large ribosomal protein	Relaxed Purifying Selection	Not Significant
LC218435	rpl16	MT880608	rpl16	0.0028198	0.0033509	0.841506	RPL16	Large ribosomal protein	Relaxed Purifying Selection	Not Significant
MT880608	rpl16	ON065552	rpl16	0.0028198	0.0033509	0.841506	RPL16	Large ribosomal protein	Relaxed Purifying Selection	Not Significant
ON872193	rpl16	MT880608	rpl16	0.00280606	0.00334205	0.839622	RPL16	Large ribosomal protein	Relaxed Purifying Selection	Not Significant
ON641345	rpl16	ON065550	rpl16	0.00281842	0.00335678	0.83962	RPL16	Large ribosomal protein	Relaxed Purifying Selection	Not Significant
KR259987	rpl16	ON065550	rpl16	0.00281842	0.00335678	0.83962	RPL16	Large ribosomal protein	Relaxed Purifying Selection	Not Significant
ON065553	rpl16	ON065550	rpl16	0.00281842	0.00335678	0.83962	RPL16	Large ribosomal protein	Relaxed Purifying Selection	Not Significant
ON065551	rpl16	ON065550	rpl16	0.00281842	0.00335678	0.83962	RPL16	Large ribosomal protein	Relaxed Purifying Selection	Not Significant
ON065550	rpl16	ON065548	rpl16	0.00281842	0.00335678	0.83962	RPL16	Large ribosomal protein	Relaxed Purifying Selection	Not Significant
ON065550	rpl16	MW722946	rpl16	0.00281842	0.00335678	0.83962	RPL16	Large ribosomal protein	Relaxed Purifying Selection	Not Significant
MT880608	rpl16	ON065550	rpl16	0.00281154	0.00335233	0.838681	RPL16	Large ribosomal protein	Relaxed Purifying Selection	Not Significant
ON597621	rpl16	MT880608	rpl16	0.00281026	0.00335779	0.836938	RPL16	Large ribosomal protein	Relaxed Purifying Selection	Not Significant
MT880608	rpl16	PQ149287	rpl16	0.00281026	0.00335779	0.836938	RPL16	Large ribosomal protein	Relaxed Purifying Selection	Not Significant
PX404588	rpl22	ON872192	rpl22	0.0192943	0.0254883	0.756985	RPL22	Large ribosomal protein	Relaxed Purifying Selection	Not Significant
ON872190	rpl22	OM773617	rpl22	0.0155009	0.0208869	0.742136	RPL22	Large ribosomal protein	Relaxed Purifying Selection	Not Significant
ON872190	rpl22	OM773616	rpl22	0.0155009	0.0208869	0.742136	RPL22	Large ribosomal protein	Relaxed Purifying Selection	Not Significant
ON872190	rpl22	ON065549	rpl22	0.0155009	0.0208869	0.742136	RPL22	Large ribosomal protein	Relaxed Purifying Selection	Not Significant
ON872192	rpl22	OM773617	rpl22	0.0147933	0.0203406	0.72728	RPL22	Large ribosomal protein	Relaxed Purifying Selection	Not Significant
ON872192	rpl22	OM773616	rpl22	0.0147933	0.0203406	0.72728	RPL22	Large ribosomal protein	Relaxed Purifying Selection	Not Significant
ON872192	rpl22	ON065549	rpl22	0.0147933	0.0203406	0.72728	RPL22	Large ribosomal protein	Relaxed Purifying Selection	Not Significant
PX404588	rpl16	ON065547	rpl16	0.00476234	0.0067019	0.710595	RPL16	Large ribosomal protein	Relaxed Purifying Selection	Not Significant
PX404588	rpl16	MT880608	rpl16	0.00471267	0.00674861	0.698316	RPL16	Large ribosomal protein	Relaxed Purifying Selection	Not Significant
ON872196	rpl22	ON065552	rpl22	0.0103263	0.0151949	0.679592	RPL22	Large ribosomal protein	Relaxed Purifying Selection	Not Significant
ON872195	rpl22	ON065552	rpl22	0.0103263	0.0151949	0.679592	RPL22	Large ribosomal protein	Relaxed Purifying Selection	Not Significant
MZ324823	rpl22	ON065552	rpl22	0.0103263	0.0151949	0.679592	RPL22	Large ribosomal protein	Relaxed Purifying Selection	Not Significant
OM773617	rpl16	MZ929414	rpl16	0.00669153	0.0100934	0.662959	RPL16	Large ribosomal protein	Relaxed Purifying Selection	Not Significant
OM773616	rpl16	MZ929414	rpl16	0.00669153	0.0100934	0.662959	RPL16	Large ribosomal protein	Relaxed Purifying Selection	Not Significant
ON065549	rpl16	MZ929414	rpl16	0.00669153	0.0100934	0.662959	RPL16	Large ribosomal protein	Relaxed Purifying Selection	Not Significant
MW207297	rpl14	OM773617	rpl14	0.00726116	0.011292	0.643035	RPL14	Large ribosomal protein	Relaxed Purifying Selection	Not Significant
OM773617	rpl14	MK250977	rpl14	0.00726116	0.011292	0.643035	RPL14	Large ribosomal protein	Relaxed Purifying Selection	Not Significant
ON872191	rpl22	ON597621	rpl22	0.027694	0.0438373	0.631746	RPL22	Large ribosomal protein	Relaxed Purifying Selection	Not Significant
ON872191	rpl22	PQ149287	rpl22	0.027694	0.0438373	0.631746	RPL22	Large ribosomal protein	Relaxed Purifying Selection	Not Significant
ON597621	rpl22	PX404588	rpl22	0.027694	0.0438373	0.631746	RPL22	Large ribosomal protein	Relaxed Purifying Selection	Not Significant
PX404588	rpl22	PQ149287	rpl22	0.027694	0.0438373	0.631746	RPL22	Large ribosomal protein	Relaxed Purifying Selection	Not Significant
PX404588	rpl20	ON065552	rpl20	0.0150774	0.024484	0.615807	RPL20	Large ribosomal protein	Relaxed Purifying Selection	Not Significant
ON872190	rpl22	ON872193	rpl22	0.0186175	0.0316818	0.587639	RPL22	Large ribosomal protein	Relaxed Purifying Selection	Not Significant
ON872190	rpl22	ON872192	rpl22	0.0186175	0.0316818	0.587639	RPL22	Large ribosomal protein	Relaxed Purifying Selection	Not Significant
ON872190	rpl22	MT880606	rpl22	0.0186175	0.0316818	0.587639	RPL22	Large ribosomal protein	Relaxed Purifying Selection	Not Significant
ON872193	rpl22	OM773617	rpl22	0.0119971	0.0204977	0.585287	RPL22	Large ribosomal protein	Relaxed Purifying Selection	Not Significant
ON872193	rpl22	OM773616	rpl22	0.0119971	0.0204977	0.585287	RPL22	Large ribosomal protein	Relaxed Purifying Selection	Not Significant
ON872193	rpl22	ON065549	rpl22	0.0119971	0.0204977	0.585287	RPL22	Large ribosomal protein	Relaxed Purifying Selection	Not Significant
ON872192	rpl16	LC794892	rpl16	0.00193368	0.00331452	0.583397	RPL16	Large ribosomal protein	Relaxed Purifying Selection	Not Significant
PX404588	rpl22	ON872193	rpl22	0.0119845	0.0205712	0.582589	RPL22	Large ribosomal protein	Relaxed Purifying Selection	Not Significant
ON872190	rpl22	MW207298	rpl22	0.0104479	0.0179961	0.580563	RPL22	Large ribosomal protein	Relaxed Purifying Selection	Not Significant
PX404588	rpl22	OM773617	rpl22	0.00527815	0.00925274	0.570441	RPL22	Large ribosomal protein	Relaxed Purifying Selection	Not Significant
PX404588	rpl22	OM773616	rpl22	0.00527815	0.00925274	0.570441	RPL22	Large ribosomal protein	Relaxed Purifying Selection	Not Significant
PX404588	rpl22	ON065549	rpl22	0.00527815	0.00925274	0.570441	RPL22	Large ribosomal protein	Relaxed Purifying Selection	Not Significant
ON872191	rpl22	OM773617	rpl22	0.00530594	0.00934049	0.568058	RPL22	Large ribosomal protein	Relaxed Purifying Selection	Not Significant
ON872191	rpl22	OM773616	rpl22	0.00530594	0.00934049	0.568058	RPL22	Large ribosomal protein	Relaxed Purifying Selection	Not Significant
ON872191	rpl22	ON065549	rpl22	0.00530594	0.00934049	0.568058	RPL22	Large ribosomal protein	Relaxed Purifying Selection	Not Significant
ON872191	rpl16	ON065547	rpl16	0.00379866	0.00668913	0.567886	RPL16	Large ribosomal protein	Relaxed Purifying Selection	Not Significant
ON872191	rpl16	MT880606	rpl16	0.00379838	0.00669085	0.567698	RPL16	Large ribosomal protein	Relaxed Purifying Selection	Not Significant
ON872193	rpl16	LC794892	rpl16	0.00186864	0.00331451	0.563776	RPL16	Large ribosomal protein	Relaxed Purifying Selection	Not Significant
ON872190	rpl16	ON872196	rpl16	0.00566766	0.010089	0.561766	RPL16	Large ribosomal protein	Relaxed Purifying Selection	Not Significant
ON872190	rpl16	ON872195	rpl16	0.00566766	0.010089	0.561766	RPL16	Large ribosomal protein	Relaxed Purifying Selection	Not Significant
ON872190	rpl16	MZ324823	rpl16	0.00566766	0.010089	0.561766	RPL16	Large ribosomal protein	Relaxed Purifying Selection	Not Significant
ON872190	rpl16	ON065550	rpl16	0.00564706	0.0101183	0.558102	RPL16	Large ribosomal protein	Relaxed Purifying Selection	Not Significant
LC218435	rpl20	OM773617	rpl20	0.00940325	0.0181906	0.516929	RPL20	Large ribosomal protein	Relaxed Purifying Selection	Not Significant
LC218435	rpl20	OM773616	rpl20	0.00940325	0.0181906	0.516929	RPL20	Large ribosomal protein	Relaxed Purifying Selection	Not Significant
LC218435	rpl20	ON065549	rpl20	0.00940325	0.0181906	0.516929	RPL20	Large ribosomal protein	Relaxed Purifying Selection	Not Significant
PX404588	rpl20	OM773617	rpl20	0.00937881	0.0183447	0.511255	RPL20	Large ribosomal protein	Relaxed Purifying Selection	Not Significant
PX404588	rpl20	OM773616	rpl20	0.00937881	0.0183447	0.511255	RPL20	Large ribosomal protein	Relaxed Purifying Selection	Not Significant
PX404588	rpl20	ON065549	rpl20	0.00937881	0.0183447	0.511255	RPL20	Large ribosomal protein	Relaxed Purifying Selection	Not Significant
ON872190	rpl16	ON065547	rpl16	0.0066124	0.0133764	0.494334	RPL16	Large ribosomal protein	Strong Purifying Selection	Not Significant
LC218435	rpl16	ON872190	rpl16	0.00471697	0.0101127	0.466441	RPL16	Large ribosomal protein	Strong Purifying Selection	Not Significant
ON872190	rpl16	ON065552	rpl16	0.00471697	0.0101127	0.466441	RPL16	Large ribosomal protein	Strong Purifying Selection	Not Significant
LC218435	rpl20	PX404588	rpl20	0.0112999	0.0243413	0.464227	RPL20	Large ribosomal protein	Strong Purifying Selection	Not Significant
PX404588	rpl20	ON065550	rpl20	0.0112869	0.024432100000000002	0.461969	RPL20	Large ribosomal protein	Strong Purifying Selection	Not Significant
ON872191	rpl20	ON065552	rpl20	0.0112852	0.0244444	0.461666	RPL20	Large ribosomal protein	Strong Purifying Selection	Not Significant
PX404588	rpl20	ON872193	rpl20	0.0112795	0.024484	0.460691	RPL20	Large ribosomal protein	Strong Purifying Selection	Not Significant
PX404588	rpl20	ON872192	rpl20	0.0112795	0.024484	0.460691	RPL20	Large ribosomal protein	Strong Purifying Selection	Not Significant
PX404588	rpl20	ON872196	rpl20	0.0112795	0.024484	0.460691	RPL20	Large ribosomal protein	Strong Purifying Selection	Not Significant
PX404588	rpl20	ON872195	rpl20	0.0112795	0.024484	0.460691	RPL20	Large ribosomal protein	Strong Purifying Selection	Not Significant
PX404588	rpl20	MZ324823	rpl20	0.0112795	0.024484	0.460691	RPL20	Large ribosomal protein	Strong Purifying Selection	Not Significant
PX404588	rpl20	MW207298	rpl20	0.0112795	0.024484	0.460691	RPL20	Large ribosomal protein	Strong Purifying Selection	Not Significant
ON872190	rpl22	ON872191	rpl22	0.00925211	0.0209631	0.441352	RPL22	Large ribosomal protein	Strong Purifying Selection	Not Significant
ON872190	rpl22	PX404588	rpl22	0.00925211	0.0209631	0.441352	RPL22	Large ribosomal protein	Strong Purifying Selection	Not Significant
ON872192	rpl22	ON065547	rpl22	0.00876958	0.0202912	0.432187	RPL22	Large ribosomal protein	Strong Purifying Selection	Not Significant
ON872192	rpl22	ON065552	rpl22	0.0103263	0.0254985	0.404976	RPL22	Large ribosomal protein	Strong Purifying Selection	Not Significant
ON872190	rpl22	ON597621	rpl22	0.0228051	0.0632977	0.360283	RPL22	Large ribosomal protein	Strong Purifying Selection	Not Significant
ON872190	rpl22	PQ149287	rpl22	0.0228051	0.0632977	0.360283	RPL22	Large ribosomal protein	Strong Purifying Selection	Not Significant
ON872190	rpl16	MT880608	rpl16	0.00471482	0.0135363	0.34831	RPL16	Large ribosomal protein	Strong Purifying Selection	Not Significant
ON872190	rpl16	PX404588	rpl16	0.0047241	0.0135784	0.347912	RPL16	Large ribosomal protein	Strong Purifying Selection	Not Significant
MT880606	rpl16	MZ929414	rpl16	0.00567702	0.0167922	0.338075	RPL16	Large ribosomal protein	Strong Purifying Selection	Not Significant
ON065547	rpl16	MZ929414	rpl16	0.00566348	0.0167656	0.337804	RPL16	Large ribosomal protein	Strong Purifying Selection	Not Significant
PX404588	rpl16	MT106672	rpl16	0.00375267	0.0112123	0.334692	RPL16	Large ribosomal protein	Strong Purifying Selection	Not Significant
PV928964	rpl16	PX404588	rpl16	0.00326027	0.0100058	0.325837	RPL16	Large ribosomal protein	Strong Purifying Selection	Not Significant
PX404588	rpl16	PV928963	rpl16	0.00326027	0.0100058	0.325837	RPL16	Large ribosomal protein	Strong Purifying Selection	Not Significant
PV928964	rpl16	MK250977	rpl16	0.00325843	0.0100233	0.325086	RPL16	Large ribosomal protein	Strong Purifying Selection	Not Significant
PV928963	rpl16	MK250977	rpl16	0.00325843	0.0100233	0.325086	RPL16	Large ribosomal protein	Strong Purifying Selection	Not Significant
MT880608	rpl16	MK250977	rpl16	0.00325843	0.0100233	0.325086	RPL16	Large ribosomal protein	Strong Purifying Selection	Not Significant
LC218435	rpl14	OM773617	rpl14	0.00362179	0.011292	0.320739	RPL14	Large ribosomal protein	Strong Purifying Selection	Not Significant
ON872190	rpl14	OM773617	rpl14	0.00362179	0.011292	0.320739	RPL14	Large ribosomal protein	Strong Purifying Selection	Not Significant
ON872191	rpl14	OM773617	rpl14	0.00362179	0.011292	0.320739	RPL14	Large ribosomal protein	Strong Purifying Selection	Not Significant
PV928964	rpl14	OM773617	rpl14	0.00362179	0.011292	0.320739	RPL14	Large ribosomal protein	Strong Purifying Selection	Not Significant
ON597621	rpl14	OM773617	rpl14	0.00362179	0.011292	0.320739	RPL14	Large ribosomal protein	Strong Purifying Selection	Not Significant
PX404588	rpl14	OM773617	rpl14	0.00362179	0.011292	0.320739	RPL14	Large ribosomal protein	Strong Purifying Selection	Not Significant
ON872193	rpl14	OM773617	rpl14	0.00362179	0.011292	0.320739	RPL14	Large ribosomal protein	Strong Purifying Selection	Not Significant
KJ865401	rpl14	OM773617	rpl14	0.00362179	0.011292	0.320739	RPL14	Large ribosomal protein	Strong Purifying Selection	Not Significant
ON872192	rpl14	OM773617	rpl14	0.00362179	0.011292	0.320739	RPL14	Large ribosomal protein	Strong Purifying Selection	Not Significant
PV928963	rpl14	OM773617	rpl14	0.00362179	0.011292	0.320739	RPL14	Large ribosomal protein	Strong Purifying Selection	Not Significant
ON872196	rpl14	OM773617	rpl14	0.00362179	0.011292	0.320739	RPL14	Large ribosomal protein	Strong Purifying Selection	Not Significant
ON872195	rpl14	OM773617	rpl14	0.00362179	0.011292	0.320739	RPL14	Large ribosomal protein	Strong Purifying Selection	Not Significant
ON641345	rpl14	OM773617	rpl14	0.00362179	0.011292	0.320739	RPL14	Large ribosomal protein	Strong Purifying Selection	Not Significant
MT106672	rpl14	OM773617	rpl14	0.00362179	0.011292	0.320739	RPL14	Large ribosomal protein	Strong Purifying Selection	Not Significant
ON065554	rpl14	OM773617	rpl14	0.00362179	0.011292	0.320739	RPL14	Large ribosomal protein	Strong Purifying Selection	Not Significant
OM773617	rpl14	MZ324823	rpl14	0.00362179	0.011292	0.320739	RPL14	Large ribosomal protein	Strong Purifying Selection	Not Significant
OM773617	rpl14	KR259987	rpl14	0.00362179	0.011292	0.320739	RPL14	Large ribosomal protein	Strong Purifying Selection	Not Significant
OM773617	rpl14	MT880608	rpl14	0.00362179	0.011292	0.320739	RPL14	Large ribosomal protein	Strong Purifying Selection	Not Significant
OM773617	rpl14	LC794892	rpl14	0.00362179	0.011292	0.320739	RPL14	Large ribosomal protein	Strong Purifying Selection	Not Significant
OM773617	rpl14	ON065552	rpl14	0.00362179	0.011292	0.320739	RPL14	Large ribosomal protein	Strong Purifying Selection	Not Significant
OM773617	rpl14	ON065553	rpl14	0.00362179	0.011292	0.320739	RPL14	Large ribosomal protein	Strong Purifying Selection	Not Significant
OM773617	rpl14	ON065547	rpl14	0.00362179	0.011292	0.320739	RPL14	Large ribosomal protein	Strong Purifying Selection	Not Significant
OM773617	rpl14	ON065551	rpl14	0.00362179	0.011292	0.320739	RPL14	Large ribosomal protein	Strong Purifying Selection	Not Significant
OM773617	rpl14	ON065550	rpl14	0.00362179	0.011292	0.320739	RPL14	Large ribosomal protein	Strong Purifying Selection	Not Significant
OM773617	rpl14	ON065548	rpl14	0.00362179	0.011292	0.320739	RPL14	Large ribosomal protein	Strong Purifying Selection	Not Significant
OM773617	rpl14	MT880606	rpl14	0.00362179	0.011292	0.320739	RPL14	Large ribosomal protein	Strong Purifying Selection	Not Significant
OM773617	rpl14	PQ149287	rpl14	0.00362179	0.011292	0.320739	RPL14	Large ribosomal protein	Strong Purifying Selection	Not Significant
OM773617	rpl14	MZ929414	rpl14	0.00362179	0.011292	0.320739	RPL14	Large ribosomal protein	Strong Purifying Selection	Not Significant
OM773617	rpl14	MW722946	rpl14	0.00362179	0.011292	0.320739	RPL14	Large ribosomal protein	Strong Purifying Selection	Not Significant
OM773617	rpl14	MW207298	rpl14	0.00362179	0.011292	0.320739	RPL14	Large ribosomal protein	Strong Purifying Selection	Not Significant
LC218435	rpl20	MW207297	rpl20	0.0075192	0.0242901	0.309558	RPL20	Large ribosomal protein	Strong Purifying Selection	Not Significant
LC218435	rpl20	MK250977	rpl20	0.0075192	0.0242901	0.309558	RPL20	Large ribosomal protein	Strong Purifying Selection	Not Significant
LC218435	rpl20	ON872191	rpl20	0.00751803	0.0243023	0.309355	RPL20	Large ribosomal protein	Strong Purifying Selection	Not Significant
MW207297	rpl20	ON065550	rpl20	0.00751058	0.0243805	0.308057	RPL20	Large ribosomal protein	Strong Purifying Selection	Not Significant
ON065550	rpl20	MK250977	rpl20	0.00751058	0.0243805	0.308057	RPL20	Large ribosomal protein	Strong Purifying Selection	Not Significant
LC218435	rpl20	ON872190	rpl20	0.00750942	0.0243927	0.307855	RPL20	Large ribosomal protein	Strong Purifying Selection	Not Significant
LC218435	rpl20	MZ929414	rpl20	0.00750942	0.0243927	0.307855	RPL20	Large ribosomal protein	Strong Purifying Selection	Not Significant
ON872191	rpl20	ON065550	rpl20	0.00750942	0.0243927	0.307855	RPL20	Large ribosomal protein	Strong Purifying Selection	Not Significant
MW207297	rpl20	ON065552	rpl20	0.00750569	0.024432100000000002	0.307206	RPL20	Large ribosomal protein	Strong Purifying Selection	Not Significant
ON065552	rpl20	MK250977	rpl20	0.00750569	0.024432100000000002	0.307206	RPL20	Large ribosomal protein	Strong Purifying Selection	Not Significant
ON872191	rpl20	ON872193	rpl20	0.00750454	0.0244444	0.307004	RPL20	Large ribosomal protein	Strong Purifying Selection	Not Significant
ON872191	rpl20	ON872192	rpl20	0.00750454	0.0244444	0.307004	RPL20	Large ribosomal protein	Strong Purifying Selection	Not Significant
ON872191	rpl20	ON872196	rpl20	0.00750454	0.0244444	0.307004	RPL20	Large ribosomal protein	Strong Purifying Selection	Not Significant
ON872191	rpl20	ON872195	rpl20	0.00750454	0.0244444	0.307004	RPL20	Large ribosomal protein	Strong Purifying Selection	Not Significant
ON872191	rpl20	MZ324823	rpl20	0.00750454	0.0244444	0.307004	RPL20	Large ribosomal protein	Strong Purifying Selection	Not Significant
ON872191	rpl20	MW207298	rpl20	0.00750454	0.0244444	0.307004	RPL20	Large ribosomal protein	Strong Purifying Selection	Not Significant
PV928964	rpl20	PX404588	rpl20	0.00750454	0.0244444	0.307004	RPL20	Large ribosomal protein	Strong Purifying Selection	Not Significant
ON597621	rpl20	PX404588	rpl20	0.00750454	0.0244444	0.307004	RPL20	Large ribosomal protein	Strong Purifying Selection	Not Significant
PX404588	rpl20	KJ865401	rpl20	0.00750454	0.0244444	0.307004	RPL20	Large ribosomal protein	Strong Purifying Selection	Not Significant
PX404588	rpl20	PV928963	rpl20	0.00750454	0.0244444	0.307004	RPL20	Large ribosomal protein	Strong Purifying Selection	Not Significant
PX404588	rpl20	ON641345	rpl20	0.00750454	0.0244444	0.307004	RPL20	Large ribosomal protein	Strong Purifying Selection	Not Significant
PX404588	rpl20	MT106672	rpl20	0.00750454	0.0244444	0.307004	RPL20	Large ribosomal protein	Strong Purifying Selection	Not Significant
PX404588	rpl20	ON065554	rpl20	0.00750454	0.0244444	0.307004	RPL20	Large ribosomal protein	Strong Purifying Selection	Not Significant
PX404588	rpl20	KR259987	rpl20	0.00750454	0.0244444	0.307004	RPL20	Large ribosomal protein	Strong Purifying Selection	Not Significant
PX404588	rpl20	MT880608	rpl20	0.00750454	0.0244444	0.307004	RPL20	Large ribosomal protein	Strong Purifying Selection	Not Significant
PX404588	rpl20	LC794892	rpl20	0.00750454	0.0244444	0.307004	RPL20	Large ribosomal protein	Strong Purifying Selection	Not Significant
PX404588	rpl20	ON065553	rpl20	0.00750454	0.0244444	0.307004	RPL20	Large ribosomal protein	Strong Purifying Selection	Not Significant
PX404588	rpl20	ON065551	rpl20	0.00750454	0.0244444	0.307004	RPL20	Large ribosomal protein	Strong Purifying Selection	Not Significant
PX404588	rpl20	ON065548	rpl20	0.00750454	0.0244444	0.307004	RPL20	Large ribosomal protein	Strong Purifying Selection	Not Significant
PX404588	rpl20	PQ149287	rpl20	0.00750454	0.0244444	0.307004	RPL20	Large ribosomal protein	Strong Purifying Selection	Not Significant
PX404588	rpl20	MW722946	rpl20	0.00750454	0.0244444	0.307004	RPL20	Large ribosomal protein	Strong Purifying Selection	Not Significant
ON872191	rpl20	OM773617	rpl20	0.00561598	0.0183151	0.306632	RPL20	Large ribosomal protein	Strong Purifying Selection	Not Significant
ON872191	rpl20	OM773616	rpl20	0.00561598	0.0183151	0.306632	RPL20	Large ribosomal protein	Strong Purifying Selection	Not Significant
ON872191	rpl20	ON065549	rpl20	0.00561598	0.0183151	0.306632	RPL20	Large ribosomal protein	Strong Purifying Selection	Not Significant
ON872190	rpl20	ON065550	rpl20	0.00750081	0.024484	0.306356	RPL20	Large ribosomal protein	Strong Purifying Selection	Not Significant
ON065550	rpl20	MZ929414	rpl20	0.00750081	0.024484	0.306356	RPL20	Large ribosomal protein	Strong Purifying Selection	Not Significant
MW207297	rpl20	PX404588	rpl20	0.00749966	0.0244963	0.306155	RPL20	Large ribosomal protein	Strong Purifying Selection	Not Significant
PX404588	rpl20	MK250977	rpl20	0.00749966	0.0244963	0.306155	RPL20	Large ribosomal protein	Strong Purifying Selection	Not Significant
ON872193	rpl20	OM773617	rpl20	0.00749966	0.0244963	0.306155	RPL20	Large ribosomal protein	Strong Purifying Selection	Not Significant
ON872193	rpl20	OM773616	rpl20	0.00749966	0.0244963	0.306155	RPL20	Large ribosomal protein	Strong Purifying Selection	Not Significant
ON872193	rpl20	ON065549	rpl20	0.00749966	0.0244963	0.306155	RPL20	Large ribosomal protein	Strong Purifying Selection	Not Significant
ON872192	rpl20	OM773617	rpl20	0.00749966	0.0244963	0.306155	RPL20	Large ribosomal protein	Strong Purifying Selection	Not Significant
ON872192	rpl20	OM773616	rpl20	0.00749966	0.0244963	0.306155	RPL20	Large ribosomal protein	Strong Purifying Selection	Not Significant
ON872192	rpl20	ON065549	rpl20	0.00749966	0.0244963	0.306155	RPL20	Large ribosomal protein	Strong Purifying Selection	Not Significant
ON872196	rpl20	OM773617	rpl20	0.00749966	0.0244963	0.306155	RPL20	Large ribosomal protein	Strong Purifying Selection	Not Significant
ON872196	rpl20	OM773616	rpl20	0.00749966	0.0244963	0.306155	RPL20	Large ribosomal protein	Strong Purifying Selection	Not Significant
ON872196	rpl20	ON065549	rpl20	0.00749966	0.0244963	0.306155	RPL20	Large ribosomal protein	Strong Purifying Selection	Not Significant
ON872195	rpl20	OM773617	rpl20	0.00749966	0.0244963	0.306155	RPL20	Large ribosomal protein	Strong Purifying Selection	Not Significant
ON872195	rpl20	OM773616	rpl20	0.00749966	0.0244963	0.306155	RPL20	Large ribosomal protein	Strong Purifying Selection	Not Significant
ON872195	rpl20	ON065549	rpl20	0.00749966	0.0244963	0.306155	RPL20	Large ribosomal protein	Strong Purifying Selection	Not Significant
OM773617	rpl20	MZ324823	rpl20	0.00749966	0.0244963	0.306155	RPL20	Large ribosomal protein	Strong Purifying Selection	Not Significant
OM773617	rpl20	MW207298	rpl20	0.00749966	0.0244963	0.306155	RPL20	Large ribosomal protein	Strong Purifying Selection	Not Significant
OM773616	rpl20	MZ324823	rpl20	0.00749966	0.0244963	0.306155	RPL20	Large ribosomal protein	Strong Purifying Selection	Not Significant
OM773616	rpl20	MW207298	rpl20	0.00749966	0.0244963	0.306155	RPL20	Large ribosomal protein	Strong Purifying Selection	Not Significant
MZ324823	rpl20	ON065549	rpl20	0.00749966	0.0244963	0.306155	RPL20	Large ribosomal protein	Strong Purifying Selection	Not Significant
ON065549	rpl20	MW207298	rpl20	0.00749966	0.0244963	0.306155	RPL20	Large ribosomal protein	Strong Purifying Selection	Not Significant
ON872190	rpl20	ON065552	rpl20	0.00749594	0.024536	0.305507	RPL20	Large ribosomal protein	Strong Purifying Selection	Not Significant
ON065552	rpl20	MZ929414	rpl20	0.00749594	0.024536	0.305507	RPL20	Large ribosomal protein	Strong Purifying Selection	Not Significant
PX404588	rpl20	ON065547	rpl20	0.00749107	0.0245883	0.30466	RPL20	Large ribosomal protein	Strong Purifying Selection	Not Significant
PX404588	rpl20	MT880606	rpl20	0.00749107	0.0245883	0.30466	RPL20	Large ribosomal protein	Strong Purifying Selection	Not Significant
ON872190	rpl20	PX404588	rpl20	0.00748993	0.0246007	0.30446	RPL20	Large ribosomal protein	Strong Purifying Selection	Not Significant
ON597621	rpl22	MW207298	rpl22	0.00521514	0.0178847	0.291598	RPL22	Large ribosomal protein	Strong Purifying Selection	Not Significant
PQ149287	rpl22	MW207298	rpl22	0.00521514	0.0178847	0.291598	RPL22	Large ribosomal protein	Strong Purifying Selection	Not Significant
ON872193	rpl22	ON872196	rpl22	0.00295615	0.010164	0.290846	RPL22	Large ribosomal protein	Strong Purifying Selection	Not Significant
ON872193	rpl22	ON872195	rpl22	0.00295615	0.010164	0.290846	RPL22	Large ribosomal protein	Strong Purifying Selection	Not Significant
ON872193	rpl22	MZ324823	rpl22	0.00295615	0.010164	0.290846	RPL22	Large ribosomal protein	Strong Purifying Selection	Not Significant
ON872193	rpl22	MT880606	rpl22	0.00597073	0.0205427	0.290649	RPL22	Large ribosomal protein	Strong Purifying Selection	Not Significant
ON872193	rpl22	ON065550	rpl22	0.00295497	0.0101779	0.290332	RPL22	Large ribosomal protein	Strong Purifying Selection	Not Significant
ON872190	rpl22	MZ929414	rpl22	0.00540428	0.0186482	0.289802	RPL22	Large ribosomal protein	Strong Purifying Selection	Not Significant
LC218435	rpl22	ON872190	rpl22	0.00520211	0.0180396	0.288372	RPL22	Large ribosomal protein	Strong Purifying Selection	Not Significant
ON872190	rpl22	PV928964	rpl22	0.00520211	0.0180396	0.288372	RPL22	Large ribosomal protein	Strong Purifying Selection	Not Significant
ON872190	rpl22	KJ865401	rpl22	0.00520211	0.0180396	0.288372	RPL22	Large ribosomal protein	Strong Purifying Selection	Not Significant
ON872190	rpl22	PV928963	rpl22	0.00520211	0.0180396	0.288372	RPL22	Large ribosomal protein	Strong Purifying Selection	Not Significant
ON872190	rpl22	ON641345	rpl22	0.00520211	0.0180396	0.288372	RPL22	Large ribosomal protein	Strong Purifying Selection	Not Significant
ON872190	rpl22	MT106672	rpl22	0.00520211	0.0180396	0.288372	RPL22	Large ribosomal protein	Strong Purifying Selection	Not Significant
ON872190	rpl22	ON065554	rpl22	0.00520211	0.0180396	0.288372	RPL22	Large ribosomal protein	Strong Purifying Selection	Not Significant
ON872190	rpl22	KR259987	rpl22	0.00520211	0.0180396	0.288372	RPL22	Large ribosomal protein	Strong Purifying Selection	Not Significant
ON872190	rpl22	MT880608	rpl22	0.00520211	0.0180396	0.288372	RPL22	Large ribosomal protein	Strong Purifying Selection	Not Significant
ON872190	rpl22	LC794892	rpl22	0.00520211	0.0180396	0.288372	RPL22	Large ribosomal protein	Strong Purifying Selection	Not Significant
ON872190	rpl22	ON065553	rpl22	0.00520211	0.0180396	0.288372	RPL22	Large ribosomal protein	Strong Purifying Selection	Not Significant
ON872190	rpl22	ON065551	rpl22	0.00520211	0.0180396	0.288372	RPL22	Large ribosomal protein	Strong Purifying Selection	Not Significant
ON872190	rpl22	ON065548	rpl22	0.00520211	0.0180396	0.288372	RPL22	Large ribosomal protein	Strong Purifying Selection	Not Significant
ON872190	rpl22	MW722946	rpl22	0.00520211	0.0180396	0.288372	RPL22	Large ribosomal protein	Strong Purifying Selection	Not Significant
ON872196	rpl22	MT880606	rpl22	0.00583794	0.0202554	0.28821600000000003	RPL22	Large ribosomal protein	Strong Purifying Selection	Not Significant
ON872195	rpl22	MT880606	rpl22	0.00583794	0.0202554	0.28821600000000003	RPL22	Large ribosomal protein	Strong Purifying Selection	Not Significant
MZ324823	rpl22	MT880606	rpl22	0.00583794	0.0202554	0.28821600000000003	RPL22	Large ribosomal protein	Strong Purifying Selection	Not Significant
LC218435	rpl32	MT880606	rpl32	0.00832712	0.0289255	0.287882	RPL32	Large ribosomal protein	Strong Purifying Selection	Not Significant
ON872191	rpl32	MT880606	rpl32	0.00832712	0.0289255	0.287882	RPL32	Large ribosomal protein	Strong Purifying Selection	Not Significant
ON872193	rpl32	MT880606	rpl32	0.00832712	0.0289255	0.287882	RPL32	Large ribosomal protein	Strong Purifying Selection	Not Significant
ON872192	rpl32	MT880606	rpl32	0.00832712	0.0289255	0.287882	RPL32	Large ribosomal protein	Strong Purifying Selection	Not Significant
ON872196	rpl32	MT880606	rpl32	0.00832712	0.0289255	0.287882	RPL32	Large ribosomal protein	Strong Purifying Selection	Not Significant
ON872195	rpl32	MT880606	rpl32	0.00832712	0.0289255	0.287882	RPL32	Large ribosomal protein	Strong Purifying Selection	Not Significant
MZ324823	rpl32	MT880606	rpl32	0.00832712	0.0289255	0.287882	RPL32	Large ribosomal protein	Strong Purifying Selection	Not Significant
MT880606	rpl32	MW207298	rpl32	0.00832712	0.0289255	0.287882	RPL32	Large ribosomal protein	Strong Purifying Selection	Not Significant
LC218435	rpl32	ON597621	rpl32	0.00832442	0.0289582	0.287464	RPL32	Large ribosomal protein	Strong Purifying Selection	Not Significant
LC218435	rpl32	KJ865401	rpl32	0.00832442	0.0289582	0.287464	RPL32	Large ribosomal protein	Strong Purifying Selection	Not Significant
LC218435	rpl32	PQ149287	rpl32	0.00832442	0.0289582	0.287464	RPL32	Large ribosomal protein	Strong Purifying Selection	Not Significant
ON872191	rpl32	ON597621	rpl32	0.00832442	0.0289582	0.287464	RPL32	Large ribosomal protein	Strong Purifying Selection	Not Significant
ON872191	rpl32	KJ865401	rpl32	0.00832442	0.0289582	0.287464	RPL32	Large ribosomal protein	Strong Purifying Selection	Not Significant
ON872191	rpl32	PQ149287	rpl32	0.00832442	0.0289582	0.287464	RPL32	Large ribosomal protein	Strong Purifying Selection	Not Significant
ON597621	rpl32	ON872193	rpl32	0.00832442	0.0289582	0.287464	RPL32	Large ribosomal protein	Strong Purifying Selection	Not Significant
ON597621	rpl32	ON872192	rpl32	0.00832442	0.0289582	0.287464	RPL32	Large ribosomal protein	Strong Purifying Selection	Not Significant
ON597621	rpl32	ON872196	rpl32	0.00832442	0.0289582	0.287464	RPL32	Large ribosomal protein	Strong Purifying Selection	Not Significant
ON597621	rpl32	ON872195	rpl32	0.00832442	0.0289582	0.287464	RPL32	Large ribosomal protein	Strong Purifying Selection	Not Significant
ON597621	rpl32	MZ324823	rpl32	0.00832442	0.0289582	0.287464	RPL32	Large ribosomal protein	Strong Purifying Selection	Not Significant
ON597621	rpl32	MW207298	rpl32	0.00832442	0.0289582	0.287464	RPL32	Large ribosomal protein	Strong Purifying Selection	Not Significant
ON872193	rpl32	KJ865401	rpl32	0.00832442	0.0289582	0.287464	RPL32	Large ribosomal protein	Strong Purifying Selection	Not Significant
ON872193	rpl32	PQ149287	rpl32	0.00832442	0.0289582	0.287464	RPL32	Large ribosomal protein	Strong Purifying Selection	Not Significant
KJ865401	rpl32	ON872192	rpl32	0.00832442	0.0289582	0.287464	RPL32	Large ribosomal protein	Strong Purifying Selection	Not Significant
KJ865401	rpl32	ON872196	rpl32	0.00832442	0.0289582	0.287464	RPL32	Large ribosomal protein	Strong Purifying Selection	Not Significant
KJ865401	rpl32	ON872195	rpl32	0.00832442	0.0289582	0.287464	RPL32	Large ribosomal protein	Strong Purifying Selection	Not Significant
KJ865401	rpl32	MZ324823	rpl32	0.00832442	0.0289582	0.287464	RPL32	Large ribosomal protein	Strong Purifying Selection	Not Significant
KJ865401	rpl32	MW207298	rpl32	0.00832442	0.0289582	0.287464	RPL32	Large ribosomal protein	Strong Purifying Selection	Not Significant
ON872192	rpl32	PQ149287	rpl32	0.00832442	0.0289582	0.287464	RPL32	Large ribosomal protein	Strong Purifying Selection	Not Significant
ON872196	rpl32	PQ149287	rpl32	0.00832442	0.0289582	0.287464	RPL32	Large ribosomal protein	Strong Purifying Selection	Not Significant
ON872195	rpl32	PQ149287	rpl32	0.00832442	0.0289582	0.287464	RPL32	Large ribosomal protein	Strong Purifying Selection	Not Significant
MZ324823	rpl32	PQ149287	rpl32	0.00832442	0.0289582	0.287464	RPL32	Large ribosomal protein	Strong Purifying Selection	Not Significant
PQ149287	rpl32	MW207298	rpl32	0.00832442	0.0289582	0.287464	RPL32	Large ribosomal protein	Strong Purifying Selection	Not Significant
ON641345	rpl16	ON065547	rpl16	0.00189849	0.00666972	0.284643	RPL16	Large ribosomal protein	Strong Purifying Selection	Not Significant
KR259987	rpl16	ON065547	rpl16	0.00189849	0.00666972	0.284643	RPL16	Large ribosomal protein	Strong Purifying Selection	Not Significant
ON065553	rpl16	ON065547	rpl16	0.00189849	0.00666972	0.284643	RPL16	Large ribosomal protein	Strong Purifying Selection	Not Significant
ON065547	rpl16	ON065551	rpl16	0.00189849	0.00666972	0.284643	RPL16	Large ribosomal protein	Strong Purifying Selection	Not Significant
ON065547	rpl16	ON065548	rpl16	0.00189849	0.00666972	0.284643	RPL16	Large ribosomal protein	Strong Purifying Selection	Not Significant
ON065547	rpl16	MW722946	rpl16	0.00189849	0.00666972	0.284643	RPL16	Large ribosomal protein	Strong Purifying Selection	Not Significant
ON065554	rpl16	ON065547	rpl16	0.00189381	0.00666092	0.284316	RPL16	Large ribosomal protein	Strong Purifying Selection	Not Significant
ON065554	rpl16	MT880606	rpl16	0.00189367	0.00666264	0.284222	RPL16	Large ribosomal protein	Strong Purifying Selection	Not Significant
ON065547	rpl16	ON065550	rpl16	0.00189294	0.00667167	0.283729	RPL16	Large ribosomal protein	Strong Purifying Selection	Not Significant
ON597621	rpl16	ON065547	rpl16	0.00284074	0.0100357	0.283063	RPL16	Large ribosomal protein	Strong Purifying Selection	Not Significant
ON065547	rpl16	PQ149287	rpl16	0.00284074	0.0100357	0.283063	RPL16	Large ribosomal protein	Strong Purifying Selection	Not Significant
ON597621	rpl16	MT880606	rpl16	0.00284053	0.0100383	0.282969	RPL16	Large ribosomal protein	Strong Purifying Selection	Not Significant
MT880606	rpl16	PQ149287	rpl16	0.00284053	0.0100383	0.282969	RPL16	Large ribosomal protein	Strong Purifying Selection	Not Significant
LC794892	rpl16	ON065547	rpl16	0.00185389	0.00656771	0.282274	RPL16	Large ribosomal protein	Strong Purifying Selection	Not Significant
LC794892	rpl16	MT880606	rpl16	0.00185376	0.00656936	0.282183	RPL16	Large ribosomal protein	Strong Purifying Selection	Not Significant
ON065547	rpl22	MT880606	rpl22	0.00253387	0.00900809	0.281288	RPL22	Large ribosomal protein	Strong Purifying Selection	Not Significant
ON065550	rpl22	MT880606	rpl22	0.00253275	0.00902225	0.280723	RPL22	Large ribosomal protein	Strong Purifying Selection	Not Significant
ON872190	rpl16	ON641345	rpl16	0.00377058	0.0135221	0.278846	RPL16	Large ribosomal protein	Strong Purifying Selection	Not Significant
ON872190	rpl16	KR259987	rpl16	0.00377058	0.0135221	0.278846	RPL16	Large ribosomal protein	Strong Purifying Selection	Not Significant
ON872190	rpl16	ON065553	rpl16	0.00377058	0.0135221	0.278846	RPL16	Large ribosomal protein	Strong Purifying Selection	Not Significant
ON872190	rpl16	ON065551	rpl16	0.00377058	0.0135221	0.278846	RPL16	Large ribosomal protein	Strong Purifying Selection	Not Significant
ON872190	rpl16	ON065548	rpl16	0.00377058	0.0135221	0.278846	RPL16	Large ribosomal protein	Strong Purifying Selection	Not Significant
ON872190	rpl16	MW722946	rpl16	0.00377058	0.0135221	0.278846	RPL16	Large ribosomal protein	Strong Purifying Selection	Not Significant
LC794892	rpl16	MZ929414	rpl16	0.00284552	0.0134664	0.211306	RPL16	Large ribosomal protein	Strong Purifying Selection	Not Significant
ON872192	rpl22	MT880606	rpl22	0.00583794	0.030592	0.190832	RPL22	Large ribosomal protein	Strong Purifying Selection	Not Significant
ON872190	rpl16	MK250977	rpl16	0.00326212	0.0201118	0.1622	RPL16	Large ribosomal protein	Strong Purifying Selection	Not Significant
PX404588	rpl16	KJ865401	rpl16	0.00326027	0.020147	0.161824	RPL16	Large ribosomal protein	Strong Purifying Selection	Not Significant
KJ865401	rpl16	MK250977	rpl16	0.00325843	0.0201823	0.16145	RPL16	Large ribosomal protein	Strong Purifying Selection	Not Significant
PV928964	rpl20	MW207297	rpl20	0.00374531	0.0243927	0.153542	RPL20	Large ribosomal protein	Strong Purifying Selection	Not Significant
PV928964	rpl20	MK250977	rpl20	0.00374531	0.0243927	0.153542	RPL20	Large ribosomal protein	Strong Purifying Selection	Not Significant
MW207297	rpl20	ON597621	rpl20	0.00374531	0.0243927	0.153542	RPL20	Large ribosomal protein	Strong Purifying Selection	Not Significant
MW207297	rpl20	KJ865401	rpl20	0.00374531	0.0243927	0.153542	RPL20	Large ribosomal protein	Strong Purifying Selection	Not Significant
MW207297	rpl20	PV928963	rpl20	0.00374531	0.0243927	0.153542	RPL20	Large ribosomal protein	Strong Purifying Selection	Not Significant
MW207297	rpl20	ON641345	rpl20	0.00374531	0.0243927	0.153542	RPL20	Large ribosomal protein	Strong Purifying Selection	Not Significant
MW207297	rpl20	MT106672	rpl20	0.00374531	0.0243927	0.153542	RPL20	Large ribosomal protein	Strong Purifying Selection	Not Significant
MW207297	rpl20	ON065554	rpl20	0.00374531	0.0243927	0.153542	RPL20	Large ribosomal protein	Strong Purifying Selection	Not Significant
MW207297	rpl20	KR259987	rpl20	0.00374531	0.0243927	0.153542	RPL20	Large ribosomal protein	Strong Purifying Selection	Not Significant
MW207297	rpl20	MT880608	rpl20	0.00374531	0.0243927	0.153542	RPL20	Large ribosomal protein	Strong Purifying Selection	Not Significant
MW207297	rpl20	LC794892	rpl20	0.00374531	0.0243927	0.153542	RPL20	Large ribosomal protein	Strong Purifying Selection	Not Significant
MW207297	rpl20	ON065553	rpl20	0.00374531	0.0243927	0.153542	RPL20	Large ribosomal protein	Strong Purifying Selection	Not Significant
MW207297	rpl20	ON065551	rpl20	0.00374531	0.0243927	0.153542	RPL20	Large ribosomal protein	Strong Purifying Selection	Not Significant
MW207297	rpl20	ON065548	rpl20	0.00374531	0.0243927	0.153542	RPL20	Large ribosomal protein	Strong Purifying Selection	Not Significant
MW207297	rpl20	PQ149287	rpl20	0.00374531	0.0243927	0.153542	RPL20	Large ribosomal protein	Strong Purifying Selection	Not Significant
MW207297	rpl20	MW722946	rpl20	0.00374531	0.0243927	0.153542	RPL20	Large ribosomal protein	Strong Purifying Selection	Not Significant
ON597621	rpl20	MK250977	rpl20	0.00374531	0.0243927	0.153542	RPL20	Large ribosomal protein	Strong Purifying Selection	Not Significant
KJ865401	rpl20	MK250977	rpl20	0.00374531	0.0243927	0.153542	RPL20	Large ribosomal protein	Strong Purifying Selection	Not Significant
PV928963	rpl20	MK250977	rpl20	0.00374531	0.0243927	0.153542	RPL20	Large ribosomal protein	Strong Purifying Selection	Not Significant
ON641345	rpl20	MK250977	rpl20	0.00374531	0.0243927	0.153542	RPL20	Large ribosomal protein	Strong Purifying Selection	Not Significant
MT106672	rpl20	MK250977	rpl20	0.00374531	0.0243927	0.153542	RPL20	Large ribosomal protein	Strong Purifying Selection	Not Significant
ON065554	rpl20	MK250977	rpl20	0.00374531	0.0243927	0.153542	RPL20	Large ribosomal protein	Strong Purifying Selection	Not Significant
KR259987	rpl20	MK250977	rpl20	0.00374531	0.0243927	0.153542	RPL20	Large ribosomal protein	Strong Purifying Selection	Not Significant
MT880608	rpl20	MK250977	rpl20	0.00374531	0.0243927	0.153542	RPL20	Large ribosomal protein	Strong Purifying Selection	Not Significant
LC794892	rpl20	MK250977	rpl20	0.00374531	0.0243927	0.153542	RPL20	Large ribosomal protein	Strong Purifying Selection	Not Significant
ON065553	rpl20	MK250977	rpl20	0.00374531	0.0243927	0.153542	RPL20	Large ribosomal protein	Strong Purifying Selection	Not Significant
ON065551	rpl20	MK250977	rpl20	0.00374531	0.0243927	0.153542	RPL20	Large ribosomal protein	Strong Purifying Selection	Not Significant
ON065548	rpl20	MK250977	rpl20	0.00374531	0.0243927	0.153542	RPL20	Large ribosomal protein	Strong Purifying Selection	Not Significant
PQ149287	rpl20	MK250977	rpl20	0.00374531	0.0243927	0.153542	RPL20	Large ribosomal protein	Strong Purifying Selection	Not Significant
MK250977	rpl20	MW722946	rpl20	0.00374531	0.0243927	0.153542	RPL20	Large ribosomal protein	Strong Purifying Selection	Not Significant
ON872191	rpl20	PV928964	rpl20	0.00374473	0.024405	0.153441	RPL20	Large ribosomal protein	Strong Purifying Selection	Not Significant
ON872191	rpl20	ON597621	rpl20	0.00374473	0.024405	0.153441	RPL20	Large ribosomal protein	Strong Purifying Selection	Not Significant
ON872191	rpl20	KJ865401	rpl20	0.00374473	0.024405	0.153441	RPL20	Large ribosomal protein	Strong Purifying Selection	Not Significant
ON872191	rpl20	PV928963	rpl20	0.00374473	0.024405	0.153441	RPL20	Large ribosomal protein	Strong Purifying Selection	Not Significant
ON872191	rpl20	ON641345	rpl20	0.00374473	0.024405	0.153441	RPL20	Large ribosomal protein	Strong Purifying Selection	Not Significant
ON872191	rpl20	MT106672	rpl20	0.00374473	0.024405	0.153441	RPL20	Large ribosomal protein	Strong Purifying Selection	Not Significant
ON872191	rpl20	ON065554	rpl20	0.00374473	0.024405	0.153441	RPL20	Large ribosomal protein	Strong Purifying Selection	Not Significant
ON872191	rpl20	KR259987	rpl20	0.00374473	0.024405	0.153441	RPL20	Large ribosomal protein	Strong Purifying Selection	Not Significant
ON872191	rpl20	MT880608	rpl20	0.00374473	0.024405	0.153441	RPL20	Large ribosomal protein	Strong Purifying Selection	Not Significant
ON872191	rpl20	LC794892	rpl20	0.00374473	0.024405	0.153441	RPL20	Large ribosomal protein	Strong Purifying Selection	Not Significant
ON872191	rpl20	ON065553	rpl20	0.00374473	0.024405	0.153441	RPL20	Large ribosomal protein	Strong Purifying Selection	Not Significant
[truncated: 7,070 more rows]
